# Supplementary material for: KDM6A-ARHGDIB axis blocks metastasis of bladder cancer by inhibiting Rac1
Source: Mol Cancer. 2021 May 18;20:77. doi: 10.1186/s12943-021-01369-9 (PMC8130406; doi:10.1186/s12943-021-01369-9)
Supplement: Supplementary file 2 — Additional file 2. [file 12943_2021_1369_MOESM2_ESM.xlsx]

## Sheet: Sheet1
transcript_id	gene_id	gene_name	T24_KDM6A_FPKM	T24_Puro_FPKM	log2.foldchange.	pvalue	qvalue	Regulated
ENST00000424977	ENSG00000131236	CAP1	1.1e-05	1.67708	-17.2181	1.1832e-05	0.000858753	down
ENST00000456914	ENSG00000132781	MUTYH	8.9e-05	1.74545	-14.2594	2.96247e-06	0.000324581	down
ENST00000392319	ENSG00000198040	ZNF84	0.000376	1.59343	-12.0491	0.000482575	0.00953521	down
ENST00000219320	ENSG00000103042	SLC38A7	0.000201	0.682687	-11.7298	2.92413e-09	9.50722e-07	down
ENST00000370161	ENSG00000162688	AGL	0.000607	1.11345	-10.8411	0.000846516	0.0142001	down
ENST00000532265	ENSG00000129158	SERGEF	0.000827	1.50487	-10.8295	0.000315064	0.00709045	down
ENST00000638295	ENSG00000138760	SCARB2	0.028795	50.2051	-10.7678	0.00166876	0.0229188	down
ENST00000602377	ENSG00000141098	GFOD2	0.000361	0.590439	-10.6756	0.00307272	0.0350789	down
ENST00000358883	ENSG00000198121	LPAR1	0.001762	2.64944	-10.5543	0.000413276	0.00861246	down
ENST00000331220	ENSG00000183305	MAGEA2B	0.003084	4.20298	-10.4124	0.000126193	0.00377737	down
ENST00000437932	ENSG00000163110	PDLIM5	0.00027	0.352164	-10.3491	1.91781e-05	0.00116558	down
ENST00000370584	ENSG00000166024	R3HCC1L	0.003738	4.58593	-10.2607	0.00442163	0.0452008	down
ENST00000587252	ENSG00000171425	ZNF581	0.000561	0.672398	-10.2271	0.000703115	0.0124825	down
ENST00000591046	ENSG00000171443	ZNF524	0.00049	0.442953	-9.82016	0.000521919	0.0100851	down
ENST00000357606	ENSG00000135392	DNAJC14	0.01148	8.95672	-9.6077	0.000421962	0.00874788	down
ENST00000506783	ENSG00000118482	PHF3	0.000415	0.323562	-9.60672	8.90816e-05	0.00297616	down
ENST00000524773	ENSG00000014216	CAPN1	0.002235	1.48611	-9.37705	0.000750757	0.0130651	down
ENST00000216146	ENSG00000100316	RPL3	1.15468	614.781	-9.05643	5.73518e-20	1.09217e-16	down
ENST00000556951	ENSG00000080815	PSEN1	0.000478	0.202443	-8.72629	0.000962756	0.0155625	down
ENST00000450966	ENSG00000085982	USP40	0.002185	0.812684	-8.53892	8.90302e-05	0.00297616	down
ENST00000535388	ENSG00000174606	ANGEL2	0.000226	0.0752	-8.37827	0.000986458	0.0158559	down
ENST00000561462	ENSG00000196497	IPO4	0.002354	0.733566	-8.28367	0.000115592	0.00357236	down
ENST00000557644	ENSG00000139350	NEDD1	0.091491	27.8303	-8.24881	0.000555827	0.0105747	down
ENST00000422787	ENSG00000154646	TMPRSS15	0.015171	4.38416	-8.17484	1.56486e-05	0.00103268	down
ENST00000560508	ENSG00000081014	AP4E1	0.014819	4.27768	-8.17324	7.42247e-05	0.00265503	down
ENST00000638119	ENSG00000198954	KIF1BP	0.011476	3.03441	-8.04665	0.000174086	0.00474888	down
ENST00000433615	ENSG00000143569	UBAP2L	0.002988	0.684042	-7.83876	0.00198675	0.0259139	down
ENST00000372243	ENSG00000126106	TMEM53	0.004115	0.941289	-7.8376	0.00248415	0.030334	down
ENST00000356798	ENSG00000005844	ITGAL	0.006686	1.49025	-7.8002	2.63479e-06	0.000296811	down
ENST00000398659	ENSG00000032389	EIPR1	0.072938	15.9601	-7.77358	0.000574362	0.0108295	down
ENST00000284885	ENSG00000154646	TMPRSS15	0.052811	10.623	-7.65214	0	0	down
ENST00000343533	ENSG00000165240	ATP7A	0.001159	0.221756	-7.57995	2.95734e-05	0.00153309	down
ENST00000216267	ENSG00000100425	BRD1	0.001129	0.204939	-7.50401	0.00043774	0.00895663	down
ENST00000382194	ENSG00000080503	SMARCA2	0.008987	1.6003	-7.47629	7.88324e-07	0.000113812	down
ENST00000610726	ENSG00000009307	CSDE1	0.009152	1.39298	-7.24987	0.000299333	0.00685997	down
ENST00000441733	ENSG00000125826	RBCK1	0.007646	1.15032	-7.23312	0.00423105	0.0439719	down
ENST00000541284	ENSG00000080802	CNOT4	0.0107	1.58331	-7.20919	0.000893248	0.0147611	down
ENST00000646804	ENSG00000136143	SUCLA2	0.126149	18.293	-7.18002	0.000929783	0.0152134	down
ENST00000412743	ENSG00000183530	PRR14L	0.00689	0.965389	-7.13046	0.00134575	0.01962	down
ENST00000393596	ENSG00000175591	P2RY2	0.019493	2.40466	-6.94673	2.81234e-05	0.0014936	down
ENST00000480567	ENSG00000163479	SSR2	0.052553	6.26278	-6.89689	0.000833915	0.0140675	down
ENST00000432649	ENSG00000115363	EVA1A	0.045232	5.29189	-6.87029	5.17486e-05	0.00212107	down
ENST00000393869	ENSG00000213401	MAGEA12	0.135466	15.3305	-6.82233	3.1061e-05	0.00157687	down
ENST00000397170	ENSG00000163703	CRELD1	0.007627	0.854586	-6.80797	5.32303e-05	0.00216555	down
ENST00000299871	ENSG00000121417	ZNF211	0.008335	0.910838	-6.77187	0.000122833	0.00371293	down
ENST00000407835	ENSG00000093009	CDC45	0.055284	5.94256	-6.74808	0.00055276	0.0105364	down
ENST00000345451	ENSG00000137449	CPEB2	0.003435	0.367856	-6.74269	0.00453104	0.0460368	down
ENST00000611659	ENSG00000143549	TPM3	0.012954	1.29132	-6.63931	0.00467428	0.0471091	down
ENST00000398514	ENSG00000113657	DPYSL3	0.020709	1.99461	-6.5897	0.000287167	0.00667292	down
ENST00000439918	ENSG00000185624	P4HB	0.004292	0.408413	-6.57223	0.0018759	0.0248654	down
ENST00000393545	ENSG00000042317	SPATA7	0.034934	3.29965	-6.56154	3.43038e-05	0.00163949	down
ENST00000424408	ENSG00000112769	LAMA4	0.010776	0.976109	-6.50115	6.06234e-09	1.81419e-06	down
ENST00000420450	ENSG00000251247	ZNF345	0.007168	0.625558	-6.44743	0.000419176	0.00870367	down
ENST00000392048	ENSG00000135899	SP110	0.001603	0.138984	-6.438	0.00225962	0.0283673	down
ENST00000545387	ENSG00000105552	BCAT2	0.093831	7.62437	-6.34441	0.000544484	0.0103985	down
ENST00000524413	ENSG00000185875	THNSL1	0.015276	1.24031	-6.34329	6.53568e-05	0.00242232	down
ENST00000443817	ENSG00000106034	CPED1	0.007849	0.584086	-6.21753	0.000276756	0.00650661	down
ENST00000421609	ENSG00000143418	CERS2	0.031573	2.29441	-6.18329	0.000321644	0.00718662	down
ENST00000226578	ENSG00000109323	MANBA	0.018933	1.36553	-6.17241	2.06518e-05	0.00122468	down
ENST00000568606	ENSG00000137767	SQOR	0.041869	3.01913	-6.17211	0.000170982	0.00469303	down
ENST00000356303	ENSG00000156508	EEF1A1	0.008884	0.609926	-6.10128	1.10432e-09	3.94312e-07	down
ENST00000529597	ENSG00000135597	REPS1	0.021438	1.45847	-6.08814	0.000979988	0.0157709	down
ENST00000615665	ENSG00000145687	SSBP2	1.6e-05	0.001088	-6.08746	0.000524954	0.010132	down
ENST00000560606	ENSG00000166831	RBPMS2	0.008778	0.558737	-5.99213	0.000906112	0.0149305	down
ENST00000356971	ENSG00000112144	ICK	0.035379	2.24817	-5.98972	0.000140718	0.00409865	down
ENST00000526634	ENSG00000116977	LGALS8	0.052629	3.29349	-5.96762	0.00175582	0.02373	down
ENST00000534078	ENSG00000149792	MRPL49	0.01269	0.792155	-5.96402	0.00160931	0.0223387	down
ENST00000348518	ENSG00000256061	DNAAF4	0.033128	2.06269	-5.96033	7.22153e-06	0.000618516	down
ENST00000371837	ENSG00000107798	LIPA	0.026488	1.59229	-5.90962	6.23847e-06	0.000553177	down
ENST00000555567	ENSG00000119630	PGF	0.009793	0.548678	-5.80807	0.00451889	0.0459367	down
ENST00000356317	ENSG00000139629	GALNT6	0.006114	0.334491	-5.77371	7.64135e-05	0.0027139	down
ENST00000547474	ENSG00000259075	POC1B-GALNT4	0.002249	0.121601	-5.75673	0.00101841	0.0162263	down
ENST00000360851	ENSG00000143344	RGL1	0.0054	0.288575	-5.73984	6.31947e-05	0.00236844	down
ENST00000452555	ENSG00000102100	SLC35A2	0.006643	0.354174	-5.73648	3.32039e-05	0.00161675	down
ENST00000526950	ENSG00000198431	TXNRD1	5.05619	269.407	-5.73559	0.00306296	0.0349974	down
ENST00000627151	ENSG00000117114	ADGRL2	0.024565	1.28259	-5.70631	1.31092e-06	0.000174749	down
ENST00000439062	ENSG00000196083	IL1RAP	0.006389	0.328979	-5.68626	0.0019052	0.0251347	down
ENST00000409823	ENSG00000064933	PMS1	0.171302	8.58429	-5.64709	0.000326346	0.0072556	down
ENST00000411972	ENSG00000134072	CAMK1	0.039683	1.96852	-5.63244	8.25881e-05	0.00285244	down
ENST00000394126	ENSG00000008838	MED24	0.029465	1.45811	-5.62895	0.00116483	0.0178	down
ENST00000559164	ENSG00000104047	DTWD1	0.067089	3.29164	-5.61659	0.000503547	0.0098423	down
ENST00000341690	ENSG00000103168	TAF1C	0.008927	0.434246	-5.60419	8.11014e-05	0.00281295	down
ENST00000403904	ENSG00000213923	CSNK1E	0.113244	5.46839	-5.59361	0.000803529	0.0137254	down
ENST00000259324	ENSG00000136802	LRRC8A	0.062472	2.67005	-5.41751	0.00177923	0.0239654	down
ENST00000573053	ENSG00000141577	CEP131	0.037212	1.5381	-5.36924	0.000207977	0.00532132	down
ENST00000409174	ENSG00000159399	HK2	0.012432	0.51302	-5.36688	0.00507475	0.0499739	down
ENST00000642232	ENSG00000170381	SEMA3E	0.027723	1.13572	-5.35638	7.60244e-09	2.23551e-06	down
ENST00000455864	ENSG00000111481	COPZ1	0.40449	16.5583	-5.35531	0.00422285	0.0439324	down
ENST00000397412	ENSG00000007545	CRAMP1	0.000419	0.016176	-5.27076	1.96053e-06	0.000239766	down
ENST00000274609	ENSG00000087116	ADAMTS2	0.018085	0.677191	-5.2267	0.00214795	0.0275404	down
ENST00000419023	ENSG00000136631	VPS45	0.121718	4.54107	-5.22142	0.00376443	0.0406791	down
ENST00000453551	ENSG00000179950	PUF60	0.132284	4.93498	-5.22133	5.22886e-07	8.01178e-05	down
ENST00000440144	ENSG00000010270	STARD3NL	0.136533	4.88809	-5.16195	0.00058441	0.0109415	down
ENST00000618099	ENSG00000140564	FURIN	0.035815	1.26951	-5.14756	0.000183184	0.00490013	down
ENST00000445609	ENSG00000144061	NPHP1	0.032492	1.10792	-5.09162	0.000335921	0.0074138	down
ENST00000354269	ENSG00000106348	IMPDH1	0.006485	0.2178	-5.06975	0.00141673	0.0203653	down
ENST00000571129	ENSG00000170296	GABARAP	0.086459	2.88095	-5.05838	0.00154041	0.0216073	down
ENST00000302251	ENSG00000170962	PDGFD	0.035327	1.14222	-5.01493	3.27996e-05	0.00160992	down
ENST00000374811	ENSG00000001497	LAS1L	0.645194	20.7974	-5.01053	0.000713076	0.0126012	down
ENST00000442396	ENSG00000022976	ZNF839	0.071151	2.2497	-4.9827	1.1369e-05	0.000838854	down
ENST00000262074	ENSG00000103852	TTC23	0.223172	6.93131	-4.9569	0.00225459	0.0283622	down
ENST00000539208	ENSG00000159921	GNE	0.023592	0.725194	-4.942	9.18372e-05	0.00303777	down
ENST00000420764	ENSG00000225697	SLC26A6	0.026822	0.819311	-4.93292	0.00171414	0.0233085	down
ENST00000374134	ENSG00000138835	RGS3	0.023989	0.699463	-4.8658	7.65242e-05	0.00271542	down
ENST00000472795	ENSG00000000460	C1orf112	0.060508	1.72013	-4.82925	0.000990096	0.0158952	down
ENST00000530108	ENSG00000170903	MSANTD4	0.13063	3.71327	-4.82913	0.00506281	0.0499124	down
ENST00000498623	ENSG00000241553	ARPC4	0.012718	0.355292	-4.80406	0.0011254	0.0173635	down
ENST00000586939	ENSG00000079805	DNM2	0.00157	0.040718	-4.69683	0.00217286	0.0277284	down
ENST00000522842	ENSG00000153140	CETN3	0.05319	1.37339	-4.69044	0.0012124	0.0182371	down
ENST00000457056	ENSG00000198908	BHLHB9	0.033516	0.85702	-4.67641	7.2211e-05	0.00260161	down
ENST00000336126	ENSG00000180628	PCGF5	0.740463	18.8645	-4.6711	0.000235219	0.00578515	down
ENST00000369633	ENSG00000155366	RHOC	0.000906	0.022595	-4.64035	8.88178e-16	1.47996e-12	down
ENST00000375687	ENSG00000171456	ASXL1	0.15215	3.68206	-4.59695	0.00133668	0.0195583	down
ENST00000445626	ENSG00000214160	ALG3	0.024969	0.603631	-4.59546	0.000405388	0.00847459	down
ENST00000339758	ENSG00000108176	DNAJC12	0.032317	0.77104	-4.57644	0.00118027	0.0179536	down
ENST00000380961	ENSG00000101849	TBL1X	0.155595	3.64795	-4.55122	4.65685e-05	0.00198119	down
ENST00000394089	ENSG00000131759	RARA	0.025327	0.592585	-4.54827	0.000234589	0.00578032	down
ENST00000331925	ENSG00000184009	ACTG1	12.1552	280.754	-4.52966	0.000311752	0.0070349	down
ENST00000246041	ENSG00000125843	AP5S1	0.004887	0.111874	-4.51678	3.49175e-05	0.00165109	down
ENST00000419886	ENSG00000197647	ZNF433	0.038555	0.873217	-4.50135	0.000696869	0.0123915	down
ENST00000376954	ENSG00000197779	ZNF81	0.020469	0.455658	-4.47644	7.23976e-05	0.00260599	down
ENST00000481941	ENSG00000174953	DHX36	0.080272	1.75994	-4.45449	0.00505633	0.0498933	down
ENST00000506163	ENSG00000172062	SMN1	0.313744	6.72501	-4.42188	3.9807e-08	9.09669e-06	down
ENST00000502534	ENSG00000109475	RPL34	22.1921	471.94	-4.41048	2.99376e-06	0.000325967	down
ENST00000360265	ENSG00000196526	AFAP1	0.022142	0.466878	-4.39819	3.45414e-05	0.00164617	down
ENST00000544594	ENSG00000149357	LAMTOR1	0.104705	2.19585	-4.39038	0.000676479	0.0121423	down
ENST00000278302	ENSG00000121236	TRIM6	0.054832	1.14611	-4.38558	2.30176e-07	4.073e-05	down
ENST00000371144	ENSG00000101972	STAG2	0.518329	10.4952	-4.33971	3.87635e-07	6.30159e-05	down
ENST00000541124	ENSG00000131467	PSME3	0.654675	12.0609	-4.20342	0.00241623	0.0296585	down
ENST00000541713	ENSG00000196396	PTPN1	1.37063	24.9691	-4.18724	0.000205372	0.0052817	down
ENST00000356511	ENSG00000084072	PPIE	0.316958	5.47287	-4.10993	0.00284874	0.033399	down
ENST00000537628	ENSG00000167693	NXN	0.083621	1.43095	-4.09697	0.000633954	0.011587	down
ENST00000553888	ENSG00000151445	VIPAS39	0.005649	0.093087	-4.04251	0.000201683	0.00521701	down
ENST00000561212	ENSG00000148516	ZEB1	0.064928	1.05384	-4.02067	0.00160811	0.0223375	down
ENST00000433881	ENSG00000158528	PPP1R9A	0.060929	0.975078	-4.00032	2.57969e-05	0.00143085	down
ENST00000265094	ENSG00000072803	FBXW11	0.886171	14.1667	-3.99878	0.000600665	0.0111674	down
ENST00000562803	ENSG00000169957	ZNF768	0.020967	0.327737	-3.96635	0.000516383	0.01001	down
ENST00000359862	ENSG00000149582	TMEM25	0.018956	0.285647	-3.91351	3.42882e-05	0.00163949	down
ENST00000252268	ENSG00000133884	DPF2	0.002561	0.038173	-3.89777	3.0651e-05	0.00156948	down
ENST00000447788	ENSG00000126970	ZC4H2	0.087208	1.29857	-3.89632	0.00219451	0.027887	down
ENST00000523292	ENSG00000151914	DST	0.034059	0.50178	-3.88095	0.00188517	0.0249553	down
ENST00000548167	ENSG00000135452	TSPAN31	0.025643	0.377576	-3.88013	0.00415649	0.0434227	down
ENST00000567489	ENSG00000162062	TEDC2	0.132191	1.94135	-3.87636	0.000410863	0.00857279	down
ENST00000412367	ENSG00000110931	CAMKK2	0.168222	2.46559	-3.87349	0.000181267	0.00487167	down
ENST00000393473	ENSG00000144182	LIPT1	0.070957	1.02123	-3.84721	0.000773427	0.0134071	down
ENST00000531314	ENSG00000254986	DPP3	0.243362	3.48345	-3.83934	0.00451752	0.045936	down
ENST00000295809	ENSG00000163565	IFI16	0.097904	1.38616	-3.82358	9.44723e-08	1.93746e-05	down
ENST00000345745	ENSG00000171307	ZDHHC16	0.117675	1.65469	-3.81368	4.2808e-05	0.00187301	down
ENST00000568459	ENSG00000067225	PKM	1.63246	22.7622	-3.80152	0.00264967	0.0317159	down
ENST00000395550	ENSG00000225697	SLC26A6	0.145549	2.02433	-3.79786	0.00270804	0.0322313	down
ENST00000614410	ENSG00000116127	ALMS1	0.324654	4.50743	-3.79533	3.19176e-05	0.00159353	down
ENST00000446619	ENSG00000134308	YWHAQ	0.687462	9.40998	-3.77484	6.07004e-06	0.000543007	down
ENST00000412104	ENSG00000028116	VRK2	0.175673	2.26423	-3.68806	7.83077e-05	0.00275499	down
ENST00000423191	ENSG00000124191	TOX2	0.007935	0.101727	-3.68033	0.000675348	0.0121338	down
ENST00000554311	ENSG00000168398	BDKRB2	0.139421	1.78506	-3.67845	3.27428e-09	1.04753e-06	down
ENST00000593153	ENSG00000154265	ABCA5	0.050881	0.64488	-3.66383	0.00278658	0.0328783	down
ENST00000403222	ENSG00000184792	OSBP2	0.010822	0.136986	-3.66199	4.76134e-05	0.00201075	down
ENST00000535476	ENSG00000196118	CCDC189	0.078294	0.981929	-3.64865	0.00216854	0.0277223	down
ENST00000639448	ENSG00000283154	IQCJ-SCHIP1	0.261649	3.27966	-3.64784	0.000318282	0.00713965	down
ENST00000530496	ENSG00000110768	GTF2H1	0.295157	3.64926	-3.62805	0.00492638	0.0489711	down
ENST00000395911	ENSG00000087586	AURKA	0.810847	9.97181	-3.62035	5.06317e-05	0.00209173	down
ENST00000611674	ENSG00000268606	MAGEA2	0.074107	0.908283	-3.61546	0.00147403	0.0209558	down
ENST00000525024	ENSG00000154359	LONRF1	0.007259	0.088604	-3.60953	0.00416897	0.0435168	down
ENST00000410045	ENSG00000198130	HIBCH	0.184386	2.20568	-3.58042	0.0027212	0.0323354	down
ENST00000371936	ENSG00000123496	IL13RA2	0.11054	1.31544	-3.57291	1.00674e-06	0.00013931	down
ENST00000412715	ENSG00000185480	PARPBP	1.36512	16.152	-3.56462	2.79886e-05	0.00149093	down
ENST00000556885	ENSG00000205707	ETFRF1	0.284191	3.30588	-3.5401	1.99327e-06	0.000243027	down
ENST00000441940	ENSG00000205758	CRYZL1	0.12286	1.4269	-3.5378	0.00319766	0.0361776	down
ENST00000588147	ENSG00000105048	TNNT1	0.041109	0.475728	-3.53261	0.0035711	0.0392903	down
ENST00000418087	ENSG00000075651	PLD1	0.107073	1.21433	-3.50349	0.0032104	0.0362983	down
ENST00000456004	ENSG00000165752	STK32C	0.164764	1.86692	-3.50218	0.00106711	0.0167418	down
ENST00000439628	ENSG00000235109	ZSCAN31	0.060004	0.679582	-3.50152	6.95926e-05	0.00252548	down
ENST00000462745	ENSG00000196549	MME	0.53422	6.01974	-3.49419	0.000447542	0.00907128	down
ENST00000393230	ENSG00000106459	NRF1	0.028588	0.313962	-3.45711	0.000216564	0.00547105	down
ENST00000485403	ENSG00000104884	ERCC2	0.059699	0.655088	-3.45591	0.000880027	0.014603	down
ENST00000564965	ENSG00000121281	ADCY7	0.061493	0.664656	-3.43411	0.000392424	0.00832022	down
ENST00000283871	ENSG00000113924	HGD	0.269253	2.89959	-3.42882	7.75686e-10	2.84591e-07	down
ENST00000366760	ENSG00000143740	SNAP47	0.090432	0.969106	-3.42175	0.00263649	0.031596	down
ENST00000542666	ENSG00000059758	CDK17	0.992516	10.5211	-3.40605	0.00409966	0.0429637	down
ENST00000414281	ENSG00000131236	CAP1	0.247922	2.58979	-3.38487	0.000379863	0.00816726	down
ENST00000382899	ENSG00000147050	KDM6A	0.134342	1.39784	-3.37922	1.28137e-06	0.000171382	down
ENST00000440086	ENSG00000160310	PRMT2	0.113798	1.17143	-3.36372	0.00175741	0.0237354	down
ENST00000532523	ENSG00000148985	PGAP2	0.015888	0.159376	-3.32642	0.000579632	0.0108961	down
ENST00000540180	ENSG00000120647	CCDC77	0.058757	0.580511	-3.30449	0.00118909	0.0180148	down
ENST00000334318	ENSG00000119314	PTBP3	0.021632	0.212751	-3.29793	3.21594e-05	0.0016016	down
ENST00000303694	ENSG00000171310	CHST11	0.228264	2.2404	-3.29498	0.00210179	0.0270701	down
ENST00000340074	ENSG00000151148	UBE3B	0.01606	0.157456	-3.2934	0.000604399	0.0112108	down
ENST00000339664	ENSG00000136870	ZNF189	0.344464	3.37685	-3.29326	4.3707e-05	0.00189988	down
ENST00000529170	ENSG00000079277	MKNK1	0.045265	0.441036	-3.28443	0.00149652	0.0211549	down
ENST00000457415	ENSG00000141562	NARF	0.203029	1.97384	-3.28125	0.00036038	0.00782216	down
ENST00000599049	ENSG00000104946	TBC1D17	0.156261	1.51364	-3.27599	0.00122869	0.0184149	down
ENST00000546093	ENSG00000103248	MTHFSD	0.004119	0.039863	-3.27468	0.00130971	0.0192592	down
ENST00000545538	ENSG00000110931	CAMKK2	0.032019	0.307906	-3.26549	0.00052627	0.0101476	down
ENST00000614054	ENSG00000172992	DCAKD	0.489632	4.69104	-3.26014	2.00035e-05	0.00120295	down
ENST00000595607	ENSG00000178150	ZNF114	0.03682	0.35055	-3.25106	7.58797e-05	0.00269734	down
ENST00000472571	ENSG00000182518	FAM104B	0.137915	1.30751	-3.24497	0.000188221	0.00499884	down
ENST00000475518	ENSG00000070087	PFN2	0.113098	1.04196	-3.20365	0.00088276	0.0146362	down
ENST00000527137	ENSG00000090581	GNPTG	0.323682	2.93175	-3.17911	0.00226819	0.0284349	down
ENST00000495273	ENSG00000169855	ROBO1	0.292641	2.63759	-3.17202	0.000203635	0.00525053	down
ENST00000644097	ENSG00000165699	TSC1	0.156932	1.41279	-3.17034	0.00059344	0.0110588	down
ENST00000223293	ENSG00000106560	GIMAP2	0.127437	1.13554	-3.15552	2.36639e-05	0.00135579	down
ENST00000382333	ENSG00000137440	FGFBP1	12.5171	111.085	-3.1497	0	0	down
ENST00000356575	ENSG00000162591	MEGF6	0.16754	1.48079	-3.14379	2.24056e-06	0.000262763	down
ENST00000378543	ENSG00000162585	FAAP20	0.53782	4.67095	-3.11852	1.9139e-05	0.00116558	down
ENST00000395080	ENSG00000118785	SPP1	0.263445	2.28568	-3.11705	1.49135e-05	0.00100744	down
ENST00000311275	ENSG00000101040	ZMYND8	1.00338	8.62176	-3.10311	0.00363626	0.0397801	down
ENST00000405385	ENSG00000177426	TGIF1	0.14209	1.22042	-3.10249	3.99e-05	0.00178683	down
ENST00000502887	ENSG00000151470	C4orf33	0.270747	2.32241	-3.1006	2.57003e-05	0.00142994	down
ENST00000521560	ENSG00000132541	RIDA	0.608465	5.21435	-3.09924	0.000267467	0.00634416	down
ENST00000590964	ENSG00000181038	METTL23	0.387536	3.30161	-3.09077	9.2572e-05	0.00305449	down
ENST00000375576	ENSG00000188312	CENPP	0.04003	0.338197	-3.07871	6.76094e-05	0.00247145	down
ENST00000564920	ENSG00000140525	FANCI	0.163598	1.37206	-3.06812	0.00248894	0.0303647	down
ENST00000471287	ENSG00000100997	ABHD12	0.053041	0.443781	-3.06467	0.00414972	0.0433698	down
ENST00000538283	ENSG00000127314	RAP1B	0.045655	0.380181	-3.05784	0.00375834	0.0406425	down
ENST00000553361	ENSG00000126215	XRCC3	0.027748	0.228418	-3.04122	0.00115755	0.0177158	down
ENST00000589869	ENSG00000152234	ATP5F1A	1.80914	14.6249	-3.01505	0.000118378	0.00363041	down
ENST00000416984	ENSG00000104299	INTS9	0.256582	2.07262	-3.01397	0.00104549	0.0165267	down
ENST00000202831	ENSG00000089060	SLC8B1	0.152812	1.23158	-3.01068	4.32486e-05	0.001882	down
ENST00000614179	ENSG00000197863	ZNF790	0.372075	2.94483	-2.98452	3.70061e-05	0.00170497	down
ENST00000334937	ENSG00000197779	ZNF81	0.163211	1.29124	-2.98395	0.0030951	0.0352438	down
ENST00000444636	ENSG00000185404	SP140L	0.482795	3.80126	-2.977	0.00140336	0.020224	down
ENST00000547014	ENSG00000173598	NUDT4	0.329147	2.58832	-2.97521	0.000804582	0.0137328	down
ENST00000409368	ENSG00000116030	SUMO1	0.044573	0.345906	-2.95614	0.0010013	0.01603	down
ENST00000535496	ENSG00000176871	WSB2	0.487723	3.74535	-2.94097	0.00182874	0.0244674	down
ENST00000532245	ENSG00000198561	CTNND1	0.237358	1.81878	-2.93784	4.0929e-08	9.29996e-06	down
ENST00000421689	ENSG00000153113	CAST	0.294752	2.21083	-2.90701	0.00132718	0.0194528	down
ENST00000358460	ENSG00000182518	FAM104B	0.21922	1.59957	-2.86723	0.0049872	0.049465	down
ENST00000375613	ENSG00000204382	XAGE1B	1.13949	8.30172	-2.86502	0.000176393	0.00478571	down
ENST00000545681	ENSG00000185651	UBE2L3	0.047832	0.347802	-2.86222	0.000231167	0.00573843	down
ENST00000374583	ENSG00000181191	PJA1	0.236327	1.7134	-2.858	0.000105789	0.00335496	down
ENST00000465393	ENSG00000154310	TNIK	0.219319	1.58227	-2.85089	0.000389886	0.00829357	down
ENST00000446852	ENSG00000163029	SMC6	0.007684	0.055232	-2.84557	0.00038957	0.00829127	down
ENST00000360135	ENSG00000168781	PPIP5K1	0.16183	1.15667	-2.83743	0.00210688	0.0271008	down
ENST00000370855	ENSG00000137968	SLC44A5	0.344005	2.42255	-2.81602	6.18116e-05	0.00234527	down
ENST00000410089	ENSG00000188064	WNT7B	0.010562	0.074366	-2.81576	0.000478464	0.00949119	down
ENST00000615825	ENSG00000196549	MME	0.334971	2.35039	-2.81079	1.67783e-08	4.27376e-06	down
ENST00000378988	ENSG00000099399	MAGEB2	6.75011	47.0487	-2.80117	7.77156e-15	8.63313e-12	down
ENST00000583476	ENSG00000109065	NAT9	0.17596	1.21973	-2.79324	0.000823095	0.0139181	down
ENST00000642675	ENSG00000168724	DNAJC21	0.340657	2.36069	-2.79282	7.67381e-05	0.00271567	down
ENST00000529618	ENSG00000189057	FAM111B	0.401336	2.77859	-2.79147	0.00234625	0.0290762	down
ENST00000409915	ENSG00000115524	SF3B1	0.143573	0.983723	-2.77647	0.000296266	0.00680918	down
ENST00000439822	ENSG00000115762	PLEKHB2	0.282769	1.89466	-2.74424	0.0039722	0.0420355	down
ENST00000564543	ENSG00000260272	AC093525.2	0.097817	0.651562	-2.73575	0.000580077	0.0108961	down
ENST00000555765	ENSG00000165410	CFL2	0.243301	1.60536	-2.72208	0.000172872	0.00473191	down
ENST00000308018	ENSG00000128626	MRPS12	2.49026	16.3334	-2.71345	9.84714e-09	2.81283e-06	down
ENST00000613538	ENSG00000213625	LEPROT	0.031097	0.203151	-2.70771	0.000182431	0.00488326	down
ENST00000240139	ENSG00000120910	PPP3CC	0.289927	1.88318	-2.69941	2.30438e-05	0.00132788	down
ENST00000398015	ENSG00000154928	EPHB1	0.102858	0.66105	-2.68411	4.60691e-05	0.00196622	down
ENST00000521290	ENSG00000070501	POLB	0.421236	2.7059	-2.68341	0.00335879	0.0375095	down
ENST00000564349	ENSG00000196678	ERI2	0.011906	0.076231	-2.67869	0.00108741	0.0169737	down
ENST00000395123	ENSG00000134802	SLC43A3	0.01708	0.108102	-2.66201	7.9781e-06	0.000665327	down
ENST00000525399	ENSG00000100614	PPM1A	0.234018	1.47223	-2.65332	0.00221363	0.0280143	down
ENST00000307114	ENSG00000172432	GTPBP2	0.028813	0.181174	-2.65258	0.000512644	0.00997137	down
ENST00000326754	ENSG00000179046	TRIML2	0.312082	1.953	-2.6457	0.000504659	0.00985743	down
ENST00000375773	ENSG00000115919	KYNU	0.193741	1.20247	-2.6338	0.000301979	0.00688887	down
ENST00000539247	ENSG00000198960	ARMCX6	0.083073	0.51501	-2.63215	0.00148149	0.0210391	down
ENST00000610402	ENSG00000006125	AP2B1	0.027549	0.170176	-2.62696	0.000313943	0.0070692	down
ENST00000372770	ENSG00000119392	GLE1	0.276975	1.70003	-2.61774	0.000806875	0.0137602	down
ENST00000612927	ENSG00000262576	PCDHGA4	0.075785	0.45964	-2.60052	0.00180287	0.0242115	down
ENST00000374736	ENSG00000165029	ABCA1	0.761706	4.53526	-2.57388	6.99001e-11	3.36792e-08	down
ENST00000488857	ENSG00000220205	VAMP2	0.115812	0.688308	-2.57127	0.00114338	0.017573	down
ENST00000413644	ENSG00000135535	CD164	0.345786	2.0541	-2.57055	0.000155545	0.00436825	down
ENST00000415822	ENSG00000118855	MFSD1	0.85763	5.07469	-2.56489	8.66368e-05	0.00292873	down
ENST00000519286	ENSG00000183137	CEP57L1	0.040491	0.23946	-2.56411	0.00104555	0.0165267	down
ENST00000356661	ENSG00000198681	MAGEA1	7.26032	42.6605	-2.5548	6.33715e-13	4.69313e-10	down
ENST00000472333	ENSG00000112062	MAPK14	0.083515	0.488081	-2.54701	0.00472196	0.0474681	down
ENST00000564763	ENSG00000260861	AL049634.2	0.0172	0.100083	-2.54072	0.000814372	0.0138644	down
ENST00000641243	ENSG00000164073	MFSD8	0.05231	0.304075	-2.53927	0.000562871	0.0106763	down
ENST00000531226	ENSG00000165912	PACSIN3	0.197516	1.13066	-2.51712	0.00467793	0.0471341	down
ENST00000548228	ENSG00000177981	ASB8	0.141764	0.808945	-2.51255	0.00362858	0.0397346	down
ENST00000379174	ENSG00000186638	KIF24	0.396915	2.24448	-2.49948	2.60041e-05	0.00143836	down
ENST00000521866	ENSG00000147526	TACC1	0.099914	0.564903	-2.49924	0.00120707	0.0181951	down
ENST00000261207	ENSG00000058272	PPP1R12A	0.034846	0.196426	-2.49492	6.6713e-05	0.00244763	down
ENST00000174653	ENSG00000070718	AP3M2	0.034953	0.196712	-2.4926	4.56061e-05	0.00195271	down
ENST00000594602	ENSG00000198538	ZNF28	0.473896	2.65694	-2.48713	0.00182198	0.0244081	down
ENST00000548198	ENSG00000178498	DTX3	0.077387	0.43378	-2.4868	0.00142517	0.0204496	down
ENST00000346918	ENSG00000145730	PAM	0.542861	3.03062	-2.48096	1.04843e-10	4.76452e-08	down
ENST00000525702	ENSG00000137501	SYTL2	1.06996	5.9498	-2.47528	3.57467e-08	8.26328e-06	down
ENST00000536344	ENSG00000110171	TRIM3	0.239748	1.33158	-2.47355	0.00315549	0.0357888	down
ENST00000357203	ENSG00000088543	C3orf18	0.326036	1.80516	-2.46902	0.00208386	0.0268929	down
ENST00000372544	ENSG00000147231	CXorf57	0.601995	3.32325	-2.46477	0.000536134	0.0102931	down
ENST00000375616	ENSG00000204382	XAGE1B	6.52962	36.0081	-2.46325	3.18891e-09	1.02845e-06	down
ENST00000375602	ENSG00000204379	XAGE1A	6.51209	35.3464	-2.44037	3.5754e-09	1.12586e-06	down
ENST00000264170	ENSG00000115919	KYNU	0.40836	2.21537	-2.43963	6.60764e-08	1.40556e-05	down
ENST00000403888	ENSG00000100379	KCTD17	0.267101	1.44664	-2.43725	0.000165639	0.00457779	down
ENST00000644677	ENSG00000215301	DDX3X	0.514522	2.77328	-2.43029	4.96232e-05	0.00206073	down
ENST00000307236	ENSG00000169016	E2F6	0.043146	0.232557	-2.43029	0.000132223	0.00389092	down
ENST00000396834	ENSG00000164509	IL31RA	0.203879	1.09861	-2.4299	1.08384e-05	0.000813203	down
ENST00000538577	ENSG00000157593	SLC35B2	0.266973	1.43003	-2.42127	0.00403961	0.042535	down
ENST00000370163	ENSG00000162688	AGL	0.382313	2.03985	-2.41564	0.00328398	0.0369027	down
ENST00000430157	ENSG00000221983	UBA52	10.9362	58.2882	-2.4141	3.55975e-07	5.90696e-05	down
ENST00000392990	ENSG00000090060	PAPOLA	0.167977	0.886329	-2.39958	1.09058e-05	0.000813767	down
ENST00000380872	ENSG00000187134	AKR1C1	1.20686	6.35898	-2.39754	7.51037e-11	3.57556e-08	down
ENST00000452013	ENSG00000144810	COL8A1	0.005074	0.026659	-2.39343	0.00401855	0.0424026	down
ENST00000449283	ENSG00000227234	SPANXB1	2.41453	12.5244	-2.37493	1.18128e-08	3.21364e-06	down
ENST00000635383	ENSG00000114331	ACAP2	0.31035	1.60477	-2.3704	0.00102659	0.0162914	down
ENST00000570191	ENSG00000103194	USP10	0.690513	3.56612	-2.36861	0.000263945	0.00627551	down
ENST00000375793	ENSG00000116786	PLEKHM2	0.590431	3.04236	-2.36535	1.8556e-07	3.42224e-05	down
ENST00000332029	ENSG00000185338	SOCS1	0.168952	0.866659	-2.35885	0.00172885	0.0234448	down
ENST00000280187	ENSG00000150625	GPM6A	0.335383	1.71978	-2.35834	0.000440334	0.00899356	down
ENST00000599972	ENSG00000197782	ZNF780A	0.091848	0.461725	-2.32971	0.00033796	0.00744237	down
ENST00000601493	ENSG00000170954	ZNF415	0.031834	0.159691	-2.32664	0.000189862	0.00501835	down
ENST00000636691	ENSG00000104763	ASAH1	0.009172	0.045629	-2.31464	0.00145252	0.020716	down
ENST00000320201	ENSG00000090975	PITPNM2	0.282887	1.40709	-2.31442	0.000404191	0.0084717	down
ENST00000519273	ENSG00000101199	ARFGAP1	0.811931	4.0301	-2.31139	3.38568e-08	7.89727e-06	down
ENST00000449277	ENSG00000068305	MEF2A	2.14286	10.6325	-2.31087	3.41298e-05	0.00163949	down
ENST00000530743	ENSG00000094841	UPRT	1.38784	6.8816	-2.3099	0.000481593	0.00953435	down
ENST00000391959	ENSG00000077157	PPP1R12B	0.659328	3.26224	-2.30679	3.66629e-05	0.00169697	down
ENST00000643624	ENSG00000157540	DYRK1A	0.097604	0.479133	-2.29541	3.26644e-05	0.00160992	down
ENST00000515001	ENSG00000153044	CENPH	1.55667	7.63681	-2.2945	0.000175726	0.00477734	down
ENST00000352879	ENSG00000142330	CAPN10	0.432848	2.11458	-2.28844	0.00177678	0.0239646	down
ENST00000372990	ENSG00000158315	RHBDL2	0.540329	2.62918	-2.2827	8.41615e-05	0.00288159	down
ENST00000538446	ENSG00000111328	CDK2AP1	0.014504	0.070235	-2.27574	1.60574e-05	0.00104735	down
ENST00000404032	ENSG00000119777	TMEM214	0.819722	3.95952	-2.27212	5.30588e-05	0.00216297	down
ENST00000397500	ENSG00000241878	PISD	0.099404	0.477977	-2.26557	0.000122129	0.00369446	down
ENST00000562824	ENSG00000161999	JMJD8	0.141613	0.67168	-2.24582	0.000953685	0.0154471	down
ENST00000322945	ENSG00000103495	MAZ	0.339085	1.5845	-2.22431	9.26954e-07	0.00013007	down
ENST00000441825	ENSG00000129682	FGF13	1.07754	5.0205	-2.22009	0.0020297	0.0263368	down
ENST00000450313	ENSG00000132781	MUTYH	0.083428	0.388029	-2.21756	0.00326548	0.0367728	down
ENST00000616787	ENSG00000183291	SELENOF	14.3624	65.849	-2.19686	0.00103791	0.0164319	down
ENST00000402010	ENSG00000072518	MARK2	0.006784	0.031031	-2.1935	1.88589e-05	0.00115496	down
ENST00000356521	ENSG00000172785	CBWD1	0.026137	0.119459	-2.19235	0.000132525	0.00389494	down
ENST00000357971	ENSG00000119640	ACYP1	0.555876	2.51782	-2.17934	0.000442944	0.0090182	down
ENST00000647060	ENSG00000101849	TBL1X	0.010427	0.047024	-2.17307	0.000821795	0.0139057	down
ENST00000371811	ENSG00000119917	IFIT3	1.50276	6.76957	-2.17145	2.83823e-06	0.000314415	down
ENST00000574407	ENSG00000040633	PHF23	0.162154	0.729666	-2.16987	0.00391156	0.0416029	down
ENST00000622749	ENSG00000277150	F8A3	0.259986	1.16879	-2.16851	0.000252089	0.00607308	down
ENST00000565786	ENSG00000005194	CIAPIN1	0.18254	0.813442	-2.15583	0.00096445	0.0155836	down
ENST00000542060	ENSG00000135823	STX6	0.144951	0.644804	-2.1533	0.000298109	0.00683974	down
ENST00000358597	ENSG00000149187	CELF1	0.097911	0.434495	-2.1498	0.000212033	0.00539747	down
ENST00000474012	ENSG00000164087	POC1A	1.77553	7.86561	-2.14731	1.91687e-05	0.00116558	down
ENST00000414835	ENSG00000133835	HSD17B4	0.730078	3.23072	-2.14573	0.000289888	0.0067028	down
ENST00000565420	ENSG00000134419	RPS15A	40.9723	178.21	-2.12086	0.00014477	0.00415315	down
ENST00000526005	ENSG00000123444	KBTBD4	0.082802	0.359889	-2.11981	1.63649e-05	0.00105217	down
ENST00000448775	ENSG00000166250	CLMP	9.81035	42.5408	-2.11647	7.54952e-15	8.62608e-12	down
ENST00000357409	ENSG00000197969	VPS13A	0.089314	0.386481	-2.11344	5.72685e-07	8.64236e-05	down
ENST00000409013	ENSG00000115459	ELMOD3	0.413888	1.78943	-2.11219	0.00155908	0.0217852	down
ENST00000396871	ENSG00000010539	ZNF200	0.188072	0.812079	-2.11034	0.000217904	0.00548754	down
ENST00000506855	ENSG00000159199	ATP5MC1	0.506238	2.17508	-2.10318	0.00239335	0.0294608	down
ENST00000392376	ENSG00000141552	ANAPC11	1.76051	7.5621	-2.1028	0.0007181	0.0126621	down
ENST00000509657	ENSG00000198498	TMA16	0.111956	0.478567	-2.09579	0.000267007	0.00633703	down
ENST00000398201	ENSG00000008277	ADAM22	0.287763	1.22399	-2.08864	0.000227797	0.0056618	down
ENST00000409193	ENSG00000211460	TSN	0.338071	1.42982	-2.08044	0.000131927	0.00388791	down
ENST00000619636	ENSG00000157593	SLC35B2	0.035795	0.150987	-2.07659	7.50986e-05	0.00267521	down
ENST00000305231	ENSG00000171234	UGT2B7	0.842749	3.5499	-2.0746	0.000347766	0.00760576	down
ENST00000452105	ENSG00000160446	ZDHHC12	0.640378	2.69017	-2.0707	0.00299488	0.0343766	down
ENST00000552699	ENSG00000139644	TMBIM6	0.96973	4.04042	-2.05885	0.000946943	0.0153649	down
ENST00000230538	ENSG00000112769	LAMA4	2.84809	11.8159	-2.05266	3.9857e-13	3.06523e-10	down
ENST00000380787	ENSG00000101871	MID1	0.001552	0.006432	-2.05114	1.61426e-13	1.34492e-10	down
ENST00000372624	ENSG00000172465	TCEAL1	2.24788	9.30582	-2.04957	0.00433485	0.0446749	down
ENST00000463739	ENSG00000161036	LRWD1	0.92424	3.8047	-2.04144	0.00144995	0.0207089	down
ENST00000420616	ENSG00000139197	PEX5	0.438428	1.80039	-2.03789	0.00126534	0.0187693	down
ENST00000521630	ENSG00000128694	OSGEPL1	0.289762	1.17932	-2.02501	0.000206965	0.005309	down
ENST00000370518	ENSG00000203926	SPANXA2	2.3231	9.35647	-2.00991	2.44584e-05	0.0013874	down
ENST00000370519	ENSG00000198021	SPANXA1	2.71083	10.8548	-2.00152	9.3727e-05	0.00307848	down
ENST00000370069	ENSG00000101216	GMEB2	0.188941	0.755512	-1.99952	3.27592e-05	0.00160992	down
ENST00000372651	ENSG00000066136	NFYC	0.147412	0.58094	-1.97854	0.00118505	0.0179972	down
ENST00000575162	ENSG00000108963	DPH1	0.169978	0.669772	-1.97832	0.00389757	0.0415204	down
ENST00000504128	ENSG00000204628	RACK1	7.03735	27.5644	-1.96971	0.00338946	0.0377571	down
ENST00000472731	ENSG00000073111	MCM2	0.360321	1.40741	-1.96569	0.00300323	0.0344429	down
ENST00000338702	ENSG00000189221	MAOA	0.448053	1.74539	-1.96181	2.03826e-05	0.0012166	down
ENST00000346623	ENSG00000184254	ALDH1A3	24.3306	94.419	-1.95631	1.17684e-14	1.27197e-11	down
ENST00000643457	ENSG00000172113	NME6	0.213581	0.826276	-1.95184	0.000617692	0.0113991	down
ENST00000369700	ENSG00000146250	PRSS35	0.204647	0.791459	-1.95138	0.000303765	0.00691005	down
ENST00000593052	ENSG00000115268	RPS15	2.93149	11.2804	-1.94412	1.51211e-06	0.000195605	down
ENST00000428740	ENSG00000136718	IMP4	0.732764	2.80333	-1.93572	6.21572e-06	0.000552384	down
ENST00000539941	ENSG00000141030	COPS3	0.255335	0.975887	-1.93432	7.45234e-05	0.00265858	down
ENST00000379177	ENSG00000005889	ZFX	4.79375	18.2789	-1.93096	0.00188418	0.024952	down
ENST00000615899	ENSG00000170606	HSPA4	0.058323	0.221741	-1.92674	0.00193206	0.0253888	down
ENST00000548660	ENSG00000120820	GLT8D2	0.624762	2.37025	-1.92366	0.000205698	0.00528666	down
ENST00000370688	ENSG00000142875	PRKACB	0.640306	2.42183	-1.91927	0.000513759	0.00998335	down
ENST00000430469	ENSG00000110435	PDHX	1.22239	4.62072	-1.91841	0.00167571	0.0229813	down
ENST00000526776	ENSG00000148950	IMMP1L	1.43618	5.42552	-1.91753	0.000216822	0.00547105	down
ENST00000447877	ENSG00000197586	ENTPD6	0.420295	1.58421	-1.91429	0.000133239	0.0039093	down
ENST00000303469	ENSG00000171806	METTL18	0.00416	0.015635	-1.91012	0.00196264	0.0256748	down
ENST00000216367	ENSG00000100479	POLE2	1.22561	4.60503	-1.90971	0.00026174	0.00623422	down
ENST00000343004	ENSG00000156504	FAM122B	1.75422	6.57941	-1.90713	0.0007893	0.0135869	down
ENST00000535286	ENSG00000083544	TDRD3	0.209182	0.78121	-1.90095	4.49742e-06	0.000444405	down
ENST00000299502	ENSG00000197632	SERPINB2	20.016	73.7326	-1.88115	1.93512e-11	1.01825e-08	down
ENST00000496958	ENSG00000090263	MRPS33	0.170158	0.622643	-1.87153	6.9545e-05	0.00252548	down
ENST00000416283	ENSG00000006576	PHTF2	2.06436	7.53896	-1.86867	0.00109865	0.0170626	down
ENST00000545337	ENSG00000139178	C1RL	0.680372	2.47036	-1.86032	0.00182423	0.0244153	down
ENST00000361236	ENSG00000152558	TMEM123	0.00052	0.001886	-1.85875	8.82538e-06	0.000711564	down
ENST00000435187	ENSG00000001460	STPG1	0.174653	0.629817	-1.85044	0.00428547	0.0443646	down
ENST00000409264	ENSG00000240344	PPIL3	0.129732	0.466863	-1.84746	0.000109053	0.00343666	down
ENST00000372027	ENSG00000173269	MMRN2	0.215135	0.773627	-1.8464	0.000163853	0.00454972	down
ENST00000375011	ENSG00000119514	GALNT12	0.398614	1.42514	-1.83803	4.84824e-05	0.00202145	down
ENST00000382192	ENSG00000122386	ZNF205	0.885066	3.16022	-1.83617	1.23848e-05	0.000882851	down
ENST00000370515	ENSG00000196406	SPANXD	0.445826	1.58391	-1.82894	0.00299779	0.0344002	down
ENST00000533454	ENSG00000198382	UVRAG	0.039969	0.141953	-1.82846	0.00132086	0.0193769	down
ENST00000338957	ENSG00000102053	ZC3H12B	0.23105	0.815858	-1.82011	0.000183551	0.00490339	down
ENST00000553049	ENSG00000123395	ATG101	0.307516	1.08318	-1.81654	9.75523e-05	0.00315377	down
ENST00000521689	ENSG00000132561	MATN2	0.233736	0.822721	-1.81552	0.00105751	0.0166368	down
ENST00000526781	ENSG00000137691	CFAP300	0.728846	2.55049	-1.80709	0.000446205	0.00906257	down
ENST00000528071	ENSG00000030066	NUP160	0.475641	1.65671	-1.80037	4.0599e-05	0.00181003	down
ENST00000379965	ENSG00000132274	TRIM22	1.34466	4.67716	-1.79839	5.2667e-05	0.00215139	down
ENST00000371149	ENSG00000198768	APCDD1L	0.535757	1.86034	-1.79592	4.4899e-05	0.00193278	down
ENST00000571650	ENSG00000167703	SLC43A2	0.026317	0.091314	-1.79484	0.00285058	0.0334049	down
ENST00000262094	ENSG00000041353	RAB27B	3.0431	10.5352	-1.7916	3.39659e-08	7.89727e-06	down
ENST00000357277	ENSG00000169891	REPS2	0.059123	0.204402	-1.78962	0.00116257	0.0177723	down
ENST00000522191	ENSG00000143702	CEP170	0.350518	1.20149	-1.77727	0.00302516	0.0346456	down
ENST00000563134	ENSG00000140983	RHOT2	0.318835	1.08894	-1.77204	0.000236046	0.00579877	down
ENST00000357276	ENSG00000138375	SMARCAL1	2.26842	7.69809	-1.76281	0.000181654	0.00487226	down
ENST00000538384	ENSG00000115761	NOL10	0.361597	1.22189	-1.75666	2.06016e-05	0.00122468	down
ENST00000392369	ENSG00000132341	RAN	51.7471	174.715	-1.75546	0.000949483	0.0153977	down
ENST00000599056	ENSG00000170949	ZNF160	0.001684	0.00568	-1.754	2.54488e-05	0.00142208	down
ENST00000366787	ENSG00000186340	THBS2	0.276558	0.932545	-1.75359	0.000218679	0.00549603	down
ENST00000380748	ENSG00000205581	HMGN1	0.970203	3.26368	-1.75014	0.00025241	0.00607714	down
ENST00000643085	ENSG00000177189	RPS6KA3	0.102099	0.342874	-1.74771	0.00213447	0.0273939	down
ENST00000426310	ENSG00000162959	MEMO1	2.06889	6.93224	-1.74447	6.39945e-05	0.00238675	down
ENST00000581694	ENSG00000141448	GATA6	0.149993	0.502578	-1.74445	0.00201326	0.0261829	down
ENST00000312010	ENSG00000055483	USP36	0.76762	2.57193	-1.74439	1.99319e-05	0.00120295	down
ENST00000440966	ENSG00000159079	CFAP298	0.817687	2.7395	-1.74429	0.000226003	0.00562769	down
ENST00000360814	ENSG00000120820	GLT8D2	3.34616	11.1999	-1.74291	6.61296e-05	0.00243779	down
ENST00000356195	ENSG00000164649	CDCA7L	1.05513	3.52963	-1.74209	0.00230656	0.0287446	down
ENST00000277198	ENSG00000148120	C9orf3	0.369708	1.23402	-1.73891	0.00472486	0.0474681	down
ENST00000239444	ENSG00000120322	PCDHB8	0.63859	2.11935	-1.73066	0.000484116	0.00953709	down
ENST00000278833	ENSG00000149489	ROM1	0.13376	0.443734	-1.73005	0.000483471	0.00953521	down
ENST00000515833	ENSG00000015479	MATR3	2.45488	8.13853	-1.72912	0.000997201	0.0159794	down
ENST00000408900	ENSG00000138698	RAP1GDS1	7.54074	24.9326	-1.72526	0.000587253	0.0109794	down
ENST00000402931	ENSG00000112983	BRD8	0.044609	0.147183	-1.7222	0.00162722	0.022517	down
ENST00000519674	ENSG00000104447	TRPS1	0.110701	0.365175	-1.72192	0.00253981	0.0307234	down
ENST00000580541	ENSG00000182628	SKA2	1.013	3.32818	-1.7161	0.00162302	0.0224745	down
ENST00000404621	ENSG00000196498	NCOR2	0.701836	2.29538	-1.70953	0.00298102	0.0342846	down
ENST00000329841	ENSG00000184254	ALDH1A3	100.889	327.579	-1.69907	1.77636e-14	1.79762e-11	down
ENST00000611668	ENSG00000269586	CT45A10	1.21282	3.93101	-1.69653	0.000220741	0.0055273	down
ENST00000383703	ENSG00000144749	LRIG1	0.057645	0.186819	-1.69637	3.82932e-05	0.00173626	down
ENST00000367161	ENSG00000133059	DSTYK	0.929997	3.01292	-1.69586	9.41809e-05	0.003081	down
ENST00000554471	ENSG00000092148	HECTD1	0.453622	1.46612	-1.69244	0.00422887	0.0439606	down
ENST00000311122	ENSG00000120029	ARMH3	0.807886	2.59919	-1.68584	0.00169292	0.02313	down
ENST00000509451	ENSG00000072840	EVC	1.87757	6.03612	-1.68476	0.00491719	0.0489205	down
ENST00000397350	ENSG00000124523	SIRT5	0.565392	1.81696	-1.68421	0.000204008	0.00525675	down
ENST00000302909	ENSG00000171303	KCNK3	2.20741	7.09287	-1.68401	1.06782e-05	0.000810305	down
ENST00000563177	ENSG00000174939	ASPHD1	0.232197	0.743583	-1.67914	0.00062679	0.011514	down
ENST00000380989	ENSG00000107959	PITRM1	4.33342	13.8341	-1.67465	0.000194732	0.00509989	down
ENST00000305586	ENSG00000114416	FXR1	0.213306	0.68069	-1.67407	0.00110098	0.0170803	down
ENST00000176643	ENSG00000072210	ALDH3A2	1.46982	4.68481	-1.67236	0.00101148	0.0161606	down
ENST00000395671	ENSG00000108448	TRIM16L	8.3453	26.465	-1.66505	2.36558e-06	0.000273416	down
ENST00000394063	ENSG00000119487	MAPKAP1	0.172874	0.547503	-1.66315	1.85698e-07	3.42224e-05	down
ENST00000592299	ENSG00000176170	SPHK1	3.6345	11.4787	-1.65913	0.00121286	0.0182371	down
ENST00000427854	ENSG00000164347	GFM2	1.40214	4.42781	-1.65896	0.000170925	0.00469303	down
ENST00000388795	ENSG00000164074	ABHD18	0.153252	0.483457	-1.65748	3.12515e-05	0.00157687	down
ENST00000303617	ENSG00000148090	AUH	0.433077	1.36383	-1.65496	0.00467048	0.0470827	down
ENST00000590474	ENSG00000108984	MAP2K6	0.40112	1.2626	-1.65429	0.000476665	0.0094649	down
ENST00000475668	ENSG00000257335	MGAM	0.172568	0.542947	-1.65365	8.61696e-05	0.00292873	down
ENST00000375900	ENSG00000204438	GPANK1	0.541574	1.69809	-1.64868	0.000120792	0.00366903	down
ENST00000392564	ENSG00000177885	GRB2	2.20406	6.90464	-1.6474	0.000855217	0.014316	down
ENST00000506563	ENSG00000134058	CDK7	0.822835	2.56892	-1.64248	0.00122901	0.0184149	down
ENST00000404929	ENSG00000170264	FAM161A	1.25811	3.9257	-1.6417	0.00408338	0.0428208	down
ENST00000330927	ENSG00000185862	EVI2B	0.184564	0.575014	-1.63948	0.00233975	0.0290057	down
ENST00000646625	ENSG00000165699	TSC1	1.27537	3.96526	-1.6365	2.46659e-05	0.00139485	down
ENST00000600948	ENSG00000105223	PLD3	0.246297	0.764748	-1.63459	0.000717246	0.0126582	down
ENST00000514135	ENSG00000164180	TMEM161B	0.816867	2.53485	-1.63373	0.000902021	0.0148692	down
ENST00000423662	ENSG00000170325	PRDM10	0.013751	0.042655	-1.63318	2.1187e-05	0.00124054	down
ENST00000406890	ENSG00000105889	STEAP1B	2.0881	6.46544	-1.63056	0.00177632	0.0239646	down
ENST00000448110	ENSG00000149636	DSN1	1.63945	5.06112	-1.62625	1.35504e-06	0.000180031	down
ENST00000243349	ENSG00000123612	ACVR1C	0.198165	0.611008	-1.62449	0.000820481	0.0138974	down
ENST00000301073	ENSG00000171443	ZNF524	0.246036	0.754639	-1.61692	6.62008e-05	0.00243779	down
ENST00000298942	ENSG00000165983	PTER	0.050138	0.153542	-1.61466	1.29416e-05	0.000907975	down
ENST00000225171	ENSG00000108176	DNAJC12	0.664645	2.02462	-1.607	0.00153531	0.0215609	down
ENST00000345125	ENSG00000164733	CTSB	0.084614	0.257376	-1.60491	8.25835e-07	0.00011795	down
ENST00000313578	ENSG00000178301	AQP11	0.455398	1.38271	-1.6023	0.00288186	0.0335806	down
ENST00000405309	ENSG00000100105	PATZ1	0.471037	1.42917	-1.60127	3.41653e-05	0.00163949	down
ENST00000410015	ENSG00000115919	KYNU	0.192578	0.584019	-1.60057	6.22405e-05	0.00234817	down
ENST00000382393	ENSG00000172785	CBWD1	0.456446	1.38389	-1.60021	0.00308281	0.0351384	down
ENST00000621093	ENSG00000285437	POLR2J3	0.762623	2.31103	-1.5995	0.00138756	0.0200388	down
ENST00000562698	ENSG00000178761	FAM219B	0.256617	0.775874	-1.59621	0.00114678	0.017605	down
ENST00000606080	ENSG00000111816	FRK	0.151243	0.456411	-1.59347	0.000791954	0.0135869	down
ENST00000520893	ENSG00000102225	CDK16	0.431362	1.29989	-1.59142	0.000330684	0.00732203	down
ENST00000462989	ENSG00000047579	DTNBP1	0.036591	0.109883	-1.58641	0.00498357	0.0494413	down
ENST00000370466	ENSG00000162645	GBP2	4.96801	14.917	-1.58621	4.11015e-05	0.00182632	down
ENST00000552285	ENSG00000135506	OS9	0.062711	0.188164	-1.5852	3.21788e-06	0.000343164	down
ENST00000313654	ENSG00000053747	LAMA3	2.13674	6.39744	-1.58209	2.06839e-06	0.000249147	down
ENST00000508305	ENSG00000120318	ARAP3	0.227595	0.678573	-1.57604	0.00374833	0.0405902	down
ENST00000367466	ENSG00000116711	PLA2G4A	3.0173	8.97948	-1.57338	6.60583e-05	0.00243779	down
ENST00000369454	ENSG00000155961	RAB39B	0.168943	0.499267	-1.56327	0.00462372	0.0467291	down
ENST00000356584	ENSG00000197128	ZNF772	0.482	1.42427	-1.56312	0.000584148	0.0109416	down
ENST00000601469	ENSG00000197937	ZNF347	0.526798	1.55645	-1.56294	0.00457254	0.0463642	down
ENST00000617451	ENSG00000142949	PTPRF	0.061236	0.180764	-1.56166	1.15247e-05	0.000844114	down
ENST00000379245	ENSG00000171055	FEZ2	0.971228	2.86001	-1.55814	0.0041949	0.0436643	down
ENST00000403007	ENSG00000163001	CFAP36	3.54344	10.4027	-1.55373	0.000345876	0.00757499	down
ENST00000454472	ENSG00000171806	METTL18	0.606913	1.77737	-1.55018	0.000709015	0.0125517	down
ENST00000405847	ENSG00000133460	SLC2A11	0.745734	2.17706	-1.54565	0.0011339	0.0174633	down
ENST00000421085	ENSG00000073464	CLCN4	0.010432	0.030446	-1.54524	4.72971e-05	0.00200579	down
ENST00000264904	ENSG00000138768	USO1	0.015527	0.04525	-1.54314	1.61666e-05	0.00104735	down
ENST00000353676	ENSG00000109113	RAB34	0.251679	0.72996	-1.53623	0.000285414	0.00664376	down
ENST00000438576	ENSG00000175573	C11orf68	2.06783	5.98438	-1.53309	5.33386e-05	0.00216775	down
ENST00000536777	ENSG00000147050	KDM6A	0.483216	1.39837	-1.533	0.000683406	0.0122295	down
ENST00000620095	ENSG00000082126	MPP4	1.7794	5.13633	-1.52935	5.31695e-05	0.00216528	down
ENST00000335211	ENSG00000163395	IGFN1	3.96408	11.4067	-1.52482	8.21284e-05	0.00284117	down
ENST00000496166	ENSG00000105851	PIK3CG	0.508919	1.45759	-1.51807	0.00414193	0.0433123	down
ENST00000532814	ENSG00000133818	RRAS2	1.35524	3.87332	-1.51503	0.00264631	0.0316852	down
ENST00000342972	ENSG00000187601	MAGEH1	1.7221	4.89755	-1.50789	0.000716601	0.0126524	down
ENST00000491268	ENSG00000155906	RMND1	0.36175	1.02661	-1.50482	0.00499971	0.0495277	down
ENST00000506722	ENSG00000145362	ANK2	1.32742	3.76066	-1.50237	1.08117e-07	2.19477e-05	down
ENST00000370473	ENSG00000117228	GBP1	3.04383	8.61816	-1.50149	0.00013053	0.00385875	down
ENST00000216471	ENSG00000100583	SAMD15	0.411964	1.16468	-1.49934	0.00239897	0.0295065	down
ENST00000368599	ENSG00000178033	CALHM5	0.486197	1.37204	-1.49671	0.000400732	0.00842127	down
ENST00000484491	ENSG00000163848	ZNF148	0.195219	0.550698	-1.49617	0.000302317	0.00688887	down
ENST00000542077	ENSG00000143476	DTL	0.846974	2.38885	-1.49593	0.00109989	0.0170753	down
ENST00000378993	ENSG00000169306	IL1RAPL1	4.27137	12.033	-1.49422	0.000223738	0.00558842	down
ENST00000341948	ENSG00000187372	PCDHB13	0.288089	0.808538	-1.4888	0.00286199	0.0334847	down
ENST00000355640	ENSG00000101966	XIAP	2.67134	7.48088	-1.48564	2.24138e-08	5.56739e-06	down
ENST00000369459	ENSG00000185515	BRCC3	0.599251	1.66424	-1.47363	4.54549e-06	0.00044663	down
ENST00000304527	ENSG00000109686	SH3D19	0.025068	0.06937	-1.46846	0.00052112	0.0100823	down
ENST00000535183	ENSG00000132676	DAP3	1.74592	4.83099	-1.46834	8.43068e-05	0.00288303	down
ENST00000389054	ENSG00000131504	DIAPH1	7.37282	20.4006	-1.46832	1.79938e-05	0.00112451	down
ENST00000437989	ENSG00000186073	C15orf41	0.447746	1.23599	-1.46491	0.00334711	0.0374208	down
ENST00000645899	ENSG00000284770	TBCE	0.769736	2.12361	-1.46408	6.69662e-05	0.00245467	down
ENST00000311051	ENSG00000166313	APBB1	1.29167	3.55697	-1.46141	8.29452e-05	0.002862	down
ENST00000415792	ENSG00000115091	ACTR3	0.331568	0.91022	-1.45691	0.000432002	0.00887779	down
ENST00000427130	ENSG00000035681	NSMAF	7.06095	19.3629	-1.45536	1.71937e-05	0.00108453	down
ENST00000371755	ENSG00000112759	SLC29A1	0.229701	0.623383	-1.44036	0.00337335	0.0376301	down
ENST00000392067	ENSG00000020577	SAMD4A	0.410434	1.11366	-1.44009	4.90394e-06	0.000466241	down
ENST00000507722	ENSG00000177311	ZBTB38	0.284699	0.771857	-1.4389	0.000316033	0.00710026	down
ENST00000396642	ENSG00000205268	PDE7A	3.08734	8.36043	-1.43721	0.000454871	0.00914113	down
ENST00000586270	ENSG00000132475	H3F3B	1.12866	3.05277	-1.4355	2.09599e-06	0.000251714	down
ENST00000369315	ENSG00000165806	CASP7	0.011204	0.030228	-1.43187	0.000149394	0.00425147	down
ENST00000429217	ENSG00000136560	TANK	0.230265	0.620646	-1.43048	0.000573065	0.0108203	down
ENST00000392316	ENSG00000128641	MYO1B	3.3909	9.12518	-1.42819	2.75478e-06	0.00030687	down
ENST00000514949	ENSG00000205302	SNX2	0.826504	2.21109	-1.41966	0.00290633	0.0336991	down
ENST00000473656	ENSG00000107815	TWNK	0.45202	1.2066	-1.41649	2.80751e-05	0.00149302	down
ENST00000450444	ENSG00000136205	TNS3	0.015862	0.042284	-1.41454	0.000121762	0.00368892	down
ENST00000379803	ENSG00000127511	SIN3B	1.0844	2.88233	-1.41034	0.000928592	0.0152007	down
ENST00000439320	ENSG00000163975	MELTF	0.976871	2.57424	-1.39791	0.00184375	0.0246024	down
ENST00000401827	ENSG00000205268	PDE7A	12.4851	32.8996	-1.39786	5.7011e-07	8.63608e-05	down
ENST00000379416	ENSG00000158125	XDH	7.29735	19.2258	-1.3976	3.31793e-06	0.000351025	down
ENST00000402744	ENSG00000109472	CPE	0.913693	2.40704	-1.39748	0.00113414	0.0174633	down
ENST00000599845	ENSG00000268916	CSAG3	0.960433	2.52963	-1.39717	3.14262e-05	0.00157687	down
ENST00000570265	ENSG00000186073	C15orf41	0.022866	0.059661	-1.38358	0.00403571	0.0425163	down
ENST00000353479	ENSG00000065618	COL17A1	1.81986	4.74396	-1.38227	0.000440037	0.00899208	down
ENST00000264546	ENSG00000151474	FRMD4A	0.011171	0.029072	-1.37987	0.00383259	0.0410931	down
ENST00000519831	ENSG00000137547	MRPL15	7.08563	18.3845	-1.37552	0.00357835	0.0393245	down
ENST00000521332	ENSG00000169398	PTK2	0.758267	1.9647	-1.37353	0.000482989	0.00953521	down
ENST00000422278	ENSG00000198815	FOXJ3	0.481892	1.24281	-1.36683	0.00121304	0.0182371	down
ENST00000427191	ENSG00000163629	PTPN13	1.08804	2.80357	-1.36553	0.000143711	0.00414059	down
ENST00000519627	ENSG00000104408	EIF3E	1.99533	5.13141	-1.36273	0.00130706	0.019242	down
ENST00000368712	ENSG00000188015	S100A3	0.135933	0.347888	-1.35573	0.0034382	0.0381724	down
ENST00000261200	ENSG00000069431	ABCC9	3.11195	7.96385	-1.35565	6.17569e-05	0.00234527	down
ENST00000362026	ENSG00000164038	SLC9B2	0.233794	0.59819	-1.35537	0.00300694	0.0344755	down
ENST00000597111	ENSG00000182986	ZNF320	0.774819	1.97327	-1.34866	0.00388816	0.0414534	down
ENST00000380635	ENSG00000205542	TMSB4X	4.50685	11.4714	-1.34785	0.00266428	0.0318147	down
ENST00000340342	ENSG00000135047	CTSL	5.24469	13.321	-1.34478	0.000190336	0.00502756	down
ENST00000402284	ENSG00000100029	PES1	3.82081	9.69133	-1.34282	0.000693168	0.0123587	down
ENST00000614363	ENSG00000204387	C6orf48	0.448677	1.13657	-1.34093	9.48085e-05	0.00309762	down
ENST00000392177	ENSG00000092820	EZR	0.000506	0.001279	-1.33781	9.37388e-07	0.000131074	down
ENST00000275884	ENSG00000146966	DENND2A	0.573006	1.44735	-1.33679	3.46957e-05	0.00164804	down
ENST00000248564	ENSG00000127920	GNG11	33.0977	83.3946	-1.33322	5.83502e-08	1.26134e-05	down
ENST00000359683	ENSG00000196290	NIF3L1	2.79175	7.01979	-1.33026	6.80387e-05	0.00248487	down
ENST00000397871	ENSG00000100296	THOC5	0.216275	0.543411	-1.32918	2.20324e-07	3.95428e-05	down
ENST00000552310	ENSG00000161800	RACGAP1	0.21265	0.533911	-1.32812	0.000602264	0.0111816	down
ENST00000611883	ENSG00000277258	PCGF2	0.019616	0.049235	-1.32765	0.00140766	0.0202643	down
ENST00000395743	ENSG00000174808	BTC	0.635815	1.59317	-1.32522	0.00226106	0.0283673	down
ENST00000296533	ENSG00000164128	NPY1R	0.774422	1.93901	-1.32412	0.00105079	0.0165637	down
ENST00000380485	ENSG00000102048	ASB9	0.31142	0.778043	-1.32099	0.00209513	0.0270104	down
ENST00000307896	ENSG00000041988	THAP3	0.707229	1.75902	-1.31452	0.000109856	0.0034538	down
ENST00000530651	ENSG00000165916	PSMC3	1.61275	4.00187	-1.31115	1.03338e-05	0.000797848	down
ENST00000452779	ENSG00000198930	CSAG1	8.70531	21.5896	-1.31037	0.00386615	0.0413178	down
ENST00000408998	ENSG00000136709	WDR33	0.329583	0.814719	-1.30566	0.00227235	0.0284514	down
ENST00000394850	ENSG00000068724	TTC7A	0.00292	0.007209	-1.30383	2.67045e-05	0.00145894	down
ENST00000340892	ENSG00000165929	TC2N	0.281321	0.693985	-1.30269	2.00449e-05	0.00120336	down
ENST00000421451	ENSG00000129810	SGO1	1.14282	2.8177	-1.30192	3.29912e-05	0.00161481	down
ENST00000371378	ENSG00000081870	HSPB11	1.694	4.1764	-1.30182	0.00435833	0.0448278	down
ENST00000254901	ENSG00000132563	REEP2	1.23058	3.03081	-1.30037	0.00477347	0.0478556	down
ENST00000262352	ENSG00000106688	SLC1A1	0.763034	1.87286	-1.29542	0.00391708	0.0416396	down
ENST00000368719	ENSG00000197956	S100A6	459.68	1127.61	-1.29457	7.13808e-07	0.000104564	down
ENST00000369356	ENSG00000178104	PDE4DIP	7.56661	18.4698	-1.28745	3.87759e-05	0.00174824	down
ENST00000409650	ENSG00000071082	RPL31	105.893	258.002	-1.28478	0.00256523	0.0309638	down
ENST00000553458	ENSG00000119711	ALDH6A1	2.62013	6.32645	-1.27176	0.00102603	0.0162914	down
ENST00000537126	ENSG00000089693	MLF2	0.363019	0.875453	-1.26998	0.000816358	0.0138715	down
ENST00000406785	ENSG00000183023	SLC8A1	2.33093	5.59508	-1.26325	0.000420132	0.00871899	down
ENST00000538105	ENSG00000100445	SDR39U1	0.256445	0.61483	-1.26154	0.000405065	0.00847459	down
ENST00000239450	ENSG00000120328	PCDHB12	0.29647	0.710607	-1.26117	0.00283588	0.0333068	down
ENST00000646001	ENSG00000156869	FRRS1	2.94773	7.05712	-1.25947	0.00432745	0.044645	down
ENST00000380554	ENSG00000196139	AKR1C3	4.79686	11.4791	-1.25884	0.000791668	0.0135869	down
ENST00000393880	ENSG00000168256	NKIRAS2	0.368506	0.881716	-1.25863	0.000586148	0.0109638	down
ENST00000548712	ENSG00000111647	UHRF1BP1L	0.710531	1.6956	-1.25482	0.0043572	0.0448278	down
ENST00000444766	ENSG00000108506	INTS2	0.728942	1.73692	-1.25266	1.4802e-08	3.89439e-06	down
ENST00000375068	ENSG00000102316	MAGED2	15.5786	37.0649	-1.25049	0.000143495	0.00413909	down
ENST00000556985	ENSG00000050130	JKAMP	0.348651	0.821619	-1.23669	0.00280203	0.0329868	down
ENST00000592967	ENSG00000161888	SPC24	1.2451	2.92711	-1.23322	6.58242e-05	0.00243513	down
ENST00000646560	ENSG00000106367	AP1S1	0.369396	0.867588	-1.23184	6.38518e-07	9.49255e-05	down
ENST00000319194	ENSG00000166938	DIS3L	0.101074	0.236652	-1.22736	0.00461786	0.0466935	down
ENST00000530472	ENSG00000178104	PDE4DIP	10.5151	24.6063	-1.22657	0.000303989	0.00691122	down
ENST00000447207	ENSG00000141956	PRDM15	0.731843	1.7124	-1.22642	0.00148804	0.0210723	down
ENST00000438462	ENSG00000115310	RTN4	0.72158	1.68537	-1.22383	0.00032615	0.0072556	down
ENST00000342350	ENSG00000172992	DCAKD	0.428655	0.999712	-1.2217	0.00267136	0.0318835	down
ENST00000263867	ENSG00000042493	CAPG	7.87955	18.3241	-1.21755	1.13181e-11	6.2864e-09	down
ENST00000396662	ENSG00000122644	ARL4A	0.641428	1.49099	-1.21691	0.00190747	0.0251497	down
ENST00000466639	ENSG00000160305	DIP2A	0.187114	0.434135	-1.21423	0.000937831	0.0152894	down
ENST00000542285	ENSG00000159403	C1R	3.48052	8.07224	-1.21367	0.000813305	0.0138522	down
ENST00000556678	ENSG00000120802	TMPO	1.27591	2.95679	-1.2125	0.00475252	0.0476814	down
ENST00000265678	ENSG00000071242	RPS6KA2	1.60158	3.70891	-1.2115	0.000196459	0.00513503	down
ENST00000462966	ENSG00000151576	QTRT2	0.312123	0.721817	-1.20952	0.00151578	0.0213597	down
ENST00000378438	ENSG00000182220	ATP6AP2	0.378188	0.873277	-1.20734	6.69198e-12	3.86359e-09	down
ENST00000646116	ENSG00000168036	CTNNB1	2.07912	4.80004	-1.20708	0.00142374	0.0204442	down
ENST00000355057	ENSG00000197238	HIST1H4J	1149.88	2649.62	-1.2043	1.63487e-10	7.10651e-08	down
ENST00000518547	ENSG00000170873	MTSS1	8.93304	20.4909	-1.19776	4.48552e-05	0.00193278	down
ENST00000549847	ENSG00000089009	RPL6	118.409	271.048	-1.19478	0.000129396	0.00384019	down
ENST00000618462	ENSG00000178104	PDE4DIP	7.07077	16.058	-1.18336	1.52117e-06	0.000195605	down
ENST00000264409	ENSG00000138678	GPAT3	3.52515	7.9884	-1.18022	0.0036695	0.0400401	down
ENST00000171111	ENSG00000079999	KEAP1	1.83297	4.14478	-1.17711	0.00191255	0.0252009	down
ENST00000401651	ENSG00000136244	IL6	0.07146	0.161142	-1.17312	0.000110953	0.0034776	down
ENST00000475892	ENSG00000102710	SUPT20H	2.65847	5.99267	-1.1726	0.000167601	0.00462244	down
ENST00000443614	ENSG00000079459	FDFT1	3.6883	8.30127	-1.17037	0.000103094	0.00328513	down
ENST00000084798	ENSG00000063180	CA11	0.823233	1.8474	-1.16612	0.00461674	0.0466935	down
ENST00000547191	ENSG00000089157	RPLP0	3.82888	8.5509	-1.15915	0.000702475	0.0124801	down
ENST00000374694	ENSG00000177283	FZD8	2.86394	6.36429	-1.152	0.00375329	0.0406013	down
ENST00000530468	ENSG00000100926	TM9SF1	0.40428	0.897561	-1.15066	0.00440005	0.0451002	down
ENST00000555044	ENSG00000119725	ZNF410	0.347919	0.771871	-1.14961	2.0906e-05	0.00123312	down
ENST00000380368	ENSG00000137274	BPHL	0.164452	0.36318	-1.14302	0.00112203	0.0173247	down
ENST00000344532	ENSG00000136161	RCBTB2	0.971522	2.1449	-1.14259	0.000453429	0.00914023	down
ENST00000622960	ENSG00000085224	ATRX	1.96601	4.32294	-1.13674	0.004715	0.047412	down
ENST00000396512	ENSG00000100412	ACO2	0.070962	0.155773	-1.13433	0.000470555	0.00939488	down
ENST00000368715	ENSG00000196154	S100A4	1.72887	3.78926	-1.13208	0.00109237	0.0170312	down
ENST00000444035	ENSG00000186642	PDE2A	2.47927	5.4044	-1.12422	0.000151107	0.00427364	down
ENST00000618534	ENSG00000136098	NEK3	0.058701	0.127777	-1.12217	0.000670912	0.0120872	down
ENST00000399728	ENSG00000117632	STMN1	52.7348	114.74	-1.12154	1.45948e-05	0.000989255	down
ENST00000505820	ENSG00000197530	MIB2	0.300809	0.654376	-1.12127	8.63644e-06	0.000700567	down
ENST00000372596	ENSG00000010803	SCMH1	0.342023	0.741944	-1.11722	0.0014872	0.0210723	down
ENST00000584539	ENSG00000118680	MYL12B	5.73106	12.4284	-1.11676	0.000209441	0.00535073	down
ENST00000394524	ENSG00000145349	CAMK2D	4.17028	9.03416	-1.11524	0.00274668	0.0325246	down
ENST00000647517	ENSG00000115355	CCDC88A	0.395845	0.857015	-1.11438	0.000397015	0.00837602	down
ENST00000621829	ENSG00000141367	CLTC	32.0012	69.1678	-1.11198	0.00385649	0.0412366	down
ENST00000264711	ENSG00000115137	DNAJC27	0.624932	1.35061	-1.11183	0.0044116	0.0451444	down
ENST00000580110	ENSG00000221926	TRIM16	0.46132	0.995099	-1.10907	0.00422432	0.0439362	down
ENST00000358495	ENSG00000002016	RAD52	4.87048	10.4931	-1.10731	0.00429308	0.0443973	down
ENST00000296795	ENSG00000164342	TLR3	0.784663	1.68802	-1.10518	0.000168041	0.00463137	down
ENST00000437630	ENSG00000115233	PSMD14	0.493798	1.06061	-1.1029	0.00433641	0.0446749	down
ENST00000370859	ENSG00000137968	SLC44A5	1.77754	3.81735	-1.10269	0.000925903	0.0151691	down
ENST00000407129	ENSG00000130414	NDUFA10	3.38946	7.25318	-1.09756	0.00168865	0.0231112	down
ENST00000546360	ENSG00000070540	WIPI1	1.19483	2.54969	-1.09352	0.000390449	0.00829586	down
ENST00000373556	ENSG00000147099	HDAC8	0.996001	2.12509	-1.0933	0.00143573	0.0205572	down
ENST00000440027	ENSG00000127564	PKMYT1	1.06297	2.26361	-1.09052	0.00181832	0.0243687	down
ENST00000556500	ENSG00000179454	KLHL28	0.341739	0.727526	-1.0901	0.00156624	0.021847	down
ENST00000546796	ENSG00000139644	TMBIM6	2.68764	5.71997	-1.08967	0.000141139	0.00410173	down
ENST00000589877	ENSG00000175387	SMAD2	0.166357	0.353574	-1.08773	0.00105268	0.016587	down
ENST00000373874	ENSG00000118707	TGIF2	0.118592	0.248512	-1.06731	0.000187419	0.00498342	down
ENST00000403352	ENSG00000220201	ZGLP1	0.070953	0.147929	-1.05997	0.00113217	0.0174611	down
ENST00000457696	ENSG00000152061	RABGAP1L	0.075166	0.156672	-1.0596	0.000256966	0.00615348	down
ENST00000509535	ENSG00000204628	RACK1	2.87739	5.99688	-1.05945	0.000968774	0.0156408	down
ENST00000354960	ENSG00000138735	PDE5A	1.09821	2.28254	-1.05549	0.00083645	0.0140903	down
ENST00000412716	ENSG00000183283	DAZAP2	7.29198	15.1481	-1.05476	0.00440452	0.0451014	down
ENST00000536860	ENSG00000165304	MELK	0.792035	1.64085	-1.05081	2.92522e-06	0.000322266	down
ENST00000366838	ENSG00000143742	SRP9	1.55065	3.20739	-1.04852	0.00287631	0.0335527	down
ENST00000540593	ENSG00000119725	ZNF410	0.564195	1.16538	-1.04654	0.000665923	0.0120502	down
ENST00000388837	ENSG00000111057	KRT18	0.425635	0.875849	-1.04107	0.000224501	0.00559727	down
ENST00000542986	ENSG00000090612	ZNF268	0.264888	0.544603	-1.03982	3.34762e-05	0.0016227	down
ENST00000644020	ENSG00000109099	PMP22	3.5303	7.25762	-1.03971	0.00124657	0.0186009	down
ENST00000392720	ENSG00000196704	AMZ2	10.013	20.539	-1.03649	7.51234e-05	0.00267521	down
ENST00000636174	ENSG00000188878	FBF1	0.455382	0.931475	-1.03244	4.50746e-05	0.00193617	down
ENST00000419147	ENSG00000005469	CROT	0.056506	0.115566	-1.03224	3.86204e-05	0.00174319	down
ENST00000351806	ENSG00000170909	OSCAR	0.535321	1.09412	-1.03129	0.00197658	0.0258319	down
ENST00000622132	ENSG00000085563	ABCB1	1.27329	2.6013	-1.03067	0.000553298	0.0105417	down
ENST00000380486	ENSG00000157617	C2CD2	19.0376	38.6662	-1.02222	1.07604e-05	0.000810395	down
ENST00000380574	ENSG00000110628	SLC22A18	0.412531	0.837502	-1.02159	0.00155363	0.0217425	down
ENST00000622903	ENSG00000112062	MAPK14	0.033351	0.067707	-1.02157	0.00136362	0.0197868	down
ENST00000558518	ENSG00000130164	LDLR	0.965049	1.95676	-1.01979	0.00392005	0.0416601	down
ENST00000424992	ENSG00000118242	MREG	0.073269	0.148498	-1.01917	0.00500761	0.0495692	down
ENST00000521514	ENSG00000155097	ATP6V1C1	0.024386	0.049371	-1.01761	0.00257601	0.0310574	down
ENST00000315022	ENSG00000079156	OSBPL6	0.00882	0.017854	-1.0174	0.00038523	0.00823396	down
ENST00000376529	ENSG00000102100	SLC35A2	1.25855	2.54604	-1.0165	0.00357365	0.0392903	down
ENST00000639161	ENSG00000124313	IQSEC2	0.370665	0.74843	-1.01375	0.000120594	0.00366743	down
ENST00000372548	ENSG00000147231	CXorf57	0.493103	0.992999	-1.0099	1.39991e-05	0.000958625	down
ENST00000401042	ENSG00000198160	MIER1	0.227926	0.458513	-1.0084	0.00063539	0.011608	down
ENST00000325617	ENSG00000153132	CLGN	15.7529	31.5703	-1.00295	0.000174763	0.00476075	down
ENST00000559930	ENSG00000185787	MORF4L1	0.331928	0.663918	-1.00013	0.00465595	0.0469718	down
ENST00000382565	ENSG00000183765	CHEK2	0.634345	1.2687	-1.00002	0.00172404	0.0234112	down
ENST00000520462	ENSG00000171045	TSNARE1	0.011751	0.023396	-0.993478	0.00164161	0.0226456	down
ENST00000379958	ENSG00000205413	SAMD9	4.93858	9.82091	-0.991761	0.00260936	0.031346	down
ENST00000390645	ENSG00000188042	ARL4C	35.3185	70.1654	-0.990335	4.26243e-05	0.00187112	down
ENST00000618613	ENSG00000265681	RPL17	2.79827	5.55708	-0.989794	0.000329782	0.00731059	down
ENST00000540468	ENSG00000135624	CCT7	0.807335	1.59877	-0.98572	0.000427227	0.00881669	down
ENST00000392832	ENSG00000197415	VEPH1	2.71661	5.36824	-0.982639	0.00164648	0.0226972	down
ENST00000600572	ENSG00000243137	PSG4	0.210454	0.415557	-0.981541	0.00440004	0.0451002	down
ENST00000620977	ENSG00000171303	KCNK3	0.004085	0.00806	-0.980444	0.000871532	0.0145102	down
ENST00000382771	ENSG00000206075	SERPINB5	8.56075	16.8525	-0.977158	0.00412589	0.043182	down
ENST00000346501	ENSG00000214063	TSPAN4	5.03086	9.90211	-0.976931	2.95724e-05	0.00153309	down
ENST00000538966	ENSG00000198753	PLXNB3	0.350169	0.689092	-0.976645	1.29959e-05	0.000909455	down
ENST00000451153	ENSG00000156017	CARNMT1	0.43344	0.852085	-0.975165	0.00079697	0.013651	down
ENST00000343218	ENSG00000113657	DPYSL3	20.5045	40.2886	-0.974434	3.12112e-05	0.00157687	down
ENST00000495645	ENSG00000033100	CHPF2	0.001445	0.002839	-0.974313	8.25967e-05	0.00285244	down
ENST00000420244	ENSG00000166801	FAM111A	0.157223	0.308666	-0.973234	0.000711344	0.0125818	down
ENST00000305997	ENSG00000143797	MBOAT2	13.7556	26.9814	-0.97195	0.000112886	0.00351853	down
ENST00000557386	ENSG00000139990	DCAF5	0.297523	0.583022	-0.970549	0.0024938	0.0304054	down
ENST00000348983	ENSG00000158402	CDC25C	1.47087	2.88137	-0.970085	0.000106423	0.00337241	down
ENST00000341864	ENSG00000187325	TAF9B	17.5036	34.2215	-0.967252	0.000737087	0.0129115	down
ENST00000238651	ENSG00000119673	ACOT2	2.22769	4.35101	-0.9658	0.000706246	0.0125137	down
ENST00000381055	ENSG00000049192	ADAMTS6	10.1943	19.8844	-0.963876	0.000509388	0.0099177	down
ENST00000593442	ENSG00000042753	AP2S1	1.39912	2.71819	-0.958125	0.00165524	0.0227786	down
ENST00000534749	ENSG00000110697	PITPNM1	0.807996	1.56884	-0.957277	0.000243887	0.00592906	down
ENST00000429094	ENSG00000184613	NELL2	1.87989	3.63259	-0.950353	0.000607658	0.011266	down
ENST00000268314	ENSG00000140691	ARMC5	0.431821	0.833969	-0.94956	1.71876e-06	0.000216829	down
ENST00000341772	ENSG00000187957	DNER	12.7744	24.4414	-0.936077	0.00179007	0.0240708	down
ENST00000264977	ENSG00000073711	PPP2R3A	8.53521	16.3159	-0.934781	0.000337861	0.00744237	down
ENST00000494626	ENSG00000175029	CTBP2	1.57811	3.00521	-0.92927	0.000727376	0.0127749	down
ENST00000392595	ENSG00000151500	THYN1	0.020807	0.039558	-0.926901	0.000246159	0.00596153	down
ENST00000263897	ENSG00000053501	USE1	0.319575	0.606047	-0.923275	2.54964e-05	0.00142208	down
ENST00000438490	ENSG00000170471	RALGAPB	0.223677	0.424161	-0.923195	1.86346e-09	6.36937e-07	down
ENST00000228820	ENSG00000111224	PARP11	0.380954	0.721252	-0.920887	0.00287695	0.0335527	down
ENST00000408011	ENSG00000134504	KCTD1	2.04906	3.87683	-0.919912	0.000614011	0.0113575	down
ENST00000382401	ENSG00000137449	CPEB2	0.761802	1.43837	-0.916948	0.00229829	0.0286684	down
ENST00000453144	ENSG00000135241	PNPLA8	1.72429	3.25255	-0.915572	0.00031868	0.00714206	down
ENST00000402686	ENSG00000130714	POMT1	2.37613	4.47768	-0.914135	0.00424186	0.0440385	down
ENST00000372969	ENSG00000168653	NDUFS5	70.0125	131.787	-0.912521	0.00291251	0.0337439	down
ENST00000527805	ENSG00000149311	ATM	0.315429	0.59347	-0.91186	3.69692e-05	0.00170497	down
ENST00000339746	ENSG00000135299	ANKRD6	0.160442	0.301552	-0.910355	1.86557e-05	0.00114602	down
ENST00000372595	ENSG00000010803	SCMH1	0.738875	1.3862	-0.907737	0.000276594	0.00650661	down
ENST00000375495	ENSG00000127081	ZNF484	2.61943	4.91029	-0.906555	0.00237113	0.0292666	down
ENST00000281172	ENSG00000151491	EPS8	1.63865	3.06767	-0.904636	0.00137018	0.019838	down
ENST00000453085	ENSG00000135241	PNPLA8	0.243397	0.455243	-0.903325	0.0028711	0.0335235	down
ENST00000348831	ENSG00000197381	ADARB1	0.464838	0.867996	-0.90096	1.3701e-06	0.000181429	down
ENST00000584031	ENSG00000008283	CYB561	0.047489	0.088605	-0.899795	7.25194e-05	0.00260802	down
ENST00000433297	ENSG00000112972	HMGCS1	3.27076	6.10036	-0.899271	1.0958e-05	0.000814541	down
ENST00000383675	ENSG00000163608	NEPRO	1.99177	3.70179	-0.894175	0.0028732	0.0335357	down
ENST00000428266	ENSG00000151093	OXSM	0.021621	0.039787	-0.879864	0.00380713	0.0409938	down
ENST00000541300	ENSG00000170632	ARMC10	0.75538	1.38483	-0.874439	0.00476126	0.0477454	down
ENST00000256366	ENSG00000213463	SYNJ2BP	6.37802	11.6886	-0.873926	0.00380875	0.0410002	down
ENST00000536839	ENSG00000077458	FAM76B	2.1563	3.93592	-0.868142	0.00438747	0.0450362	down
ENST00000618670	ENSG00000269335	IKBKG	1.61959	2.95145	-0.865797	0.000471673	0.00940313	down
ENST00000312561	ENSG00000174718	KIAA1551	8.37144	15.2265	-0.863035	0.000303073	0.00690216	down
ENST00000380550	ENSG00000046651	OFD1	4.18452	7.59647	-0.860268	0.000250781	0.00604781	down
ENST00000336990	ENSG00000141391	PRELID3A	0.157569	0.286	-0.860031	0.00153548	0.0215609	down
ENST00000391757	ENSG00000105619	TFPT	1.24888	2.26544	-0.859158	0.000116274	0.00358514	down
ENST00000600092	ENSG00000099783	HNRNPM	14.1476	25.6262	-0.857061	0.000677471	0.0121438	down
ENST00000479918	ENSG00000117500	TMED5	0.882475	1.59175	-0.850985	0.00428462	0.0443646	down
ENST00000510557	ENSG00000189308	LIN54	0.263445	0.474038	-0.847501	0.00455422	0.046237	down
ENST00000275262	ENSG00000112531	QKI	0.09777	0.175854	-0.846914	0.000179879	0.00485722	down
ENST00000303375	ENSG00000011028	MRC2	8.51706	15.3067	-0.845738	0.00345646	0.038322	down
ENST00000435336	ENSG00000106266	SNX8	0.028169	0.050561	-0.843917	0.00450997	0.0458956	down
ENST00000411706	ENSG00000136826	KLF4	0.147173	0.263389	-0.839682	0.00491568	0.0489205	down
ENST00000437034	ENSG00000153113	CAST	0.237398	0.424119	-0.837161	1.27937e-08	3.41708e-06	down
ENST00000397981	ENSG00000076984	MAP2K7	0.229337	0.409651	-0.836926	0.00243656	0.0298759	down
ENST00000393158	ENSG00000170962	PDGFD	0.758336	1.35062	-0.832713	0.00299389	0.0343766	down
ENST00000618619	ENSG00000265681	RPL17	3.1531	5.59517	-0.82741	0.00446129	0.0455247	down
ENST00000331491	ENSG00000183598	HIST2H3D	605.73	1070.42	-0.821434	0.00232984	0.0289535	down
ENST00000284486	ENSG00000154319	FAM167A	26.1705	46.2467	-0.821407	0.00095221	0.0154357	down
ENST00000083182	ENSG00000062725	APPBP2	14.3052	25.21	-0.817455	0.00142711	0.0204496	down
ENST00000644867	ENSG00000168036	CTNNB1	1.62736	2.8622	-0.814586	1.19132e-05	0.000863083	down
ENST00000644902	ENSG00000109756	RAPGEF2	0.069986	0.122888	-0.812206	0.00272306	0.0323427	down
ENST00000614558	ENSG00000165175	MID1IP1	13.5581	23.7778	-0.810453	0.00384206	0.0411704	down
ENST00000367255	ENSG00000131018	SYNE1	1.33574	2.34084	-0.809388	0.00414267	0.0433123	down
ENST00000304698	ENSG00000144369	FAM171B	5.70472	9.98886	-0.808164	0.00446312	0.0455318	down
ENST00000414276	ENSG00000117362	APH1A	1.85871	3.25366	-0.807759	0.00111401	0.0172341	down
ENST00000591497	ENSG00000175354	PTPN2	0.249015	0.434065	-0.801678	3.13288e-05	0.00157687	down
ENST00000554101	ENSG00000100612	DHRS7	4.09125	7.12907	-0.801172	0.00351534	0.0388026	down
ENST00000244869	ENSG00000124882	EREG	13.2894	23.1325	-0.799644	0.00385136	0.0412019	down
ENST00000521591	ENSG00000145901	TNIP1	0.535952	0.931881	-0.798042	0.000296931	0.00681663	down
ENST00000368132	ENSG00000163565	IFI16	2.14066	3.71909	-0.796896	0.00132746	0.0194528	down
ENST00000315285	ENSG00000021574	SPAST	0.438729	0.760279	-0.793199	4.77719e-09	1.44731e-06	down
ENST00000436730	ENSG00000109113	RAB34	0.032272	0.055911	-0.792849	0.00361226	0.0396427	down
ENST00000642042	ENSG00000164073	MFSD8	0.228511	0.395829	-0.792614	0.000288188	0.00667884	down
ENST00000536549	ENSG00000177981	ASB8	2.15228	3.72045	-0.789614	0.00333103	0.0373139	down
ENST00000370278	ENSG00000221867	MAGEA3	17.7902	30.6659	-0.785555	0.000443119	0.0090182	down
ENST00000348610	ENSG00000138468	SENP7	0.353177	0.608768	-0.785501	0.000275129	0.00648504	down
ENST00000547832	ENSG00000139644	TMBIM6	2.37444	4.08103	-0.781347	4.64709e-05	0.00197915	down
ENST00000413952	ENSG00000129103	SUMF2	0.968379	1.6575	-0.775363	0.000474071	0.00942743	down
ENST00000397359	ENSG00000139880	CDH24	0.06066	0.103785	-0.774781	0.0015551	0.0217524	down
ENST00000597252	ENSG00000196267	ZNF836	0.991309	1.69579	-0.774548	4.52407e-05	0.00194122	down
ENST00000584982	ENSG00000264230	ANXA8L1	0.248477	0.42497	-0.774249	7.66599e-05	0.00271567	down
ENST00000535664	ENSG00000174099	MSRB3	0.590053	1.0079	-0.77243	0.00390347	0.041553	down
ENST00000380741	ENSG00000205571	SMN2	0.428185	0.73038	-0.770413	0.00300786	0.0344761	down
ENST00000215838	ENSG00000185339	TCN2	0.168443	0.287171	-0.76965	0.000339773	0.00747408	down
ENST00000356057	ENSG00000050130	JKAMP	0.037268	0.063526	-0.76941	0.000455129	0.00914113	down
ENST00000587425	ENSG00000071564	TCF3	0.280223	0.476348	-0.765441	0.0023005	0.0286871	down
ENST00000450824	ENSG00000141577	CEP131	2.57339	4.37288	-0.764913	3.60219e-05	0.00167506	down
ENST00000393952	ENSG00000173621	LRFN4	2.28018	3.85189	-0.756419	0.00410452	0.0429921	down
ENST00000379454	ENSG00000198363	ASPH	66.943	112.859	-0.753512	0.000580676	0.0109023	down
ENST00000377745	ENSG00000278705	HIST1H4B	423.983	714.086	-0.752092	0.000479433	0.00950353	down
ENST00000361676	ENSG00000186575	NF2	0.226239	0.38079	-0.751148	0.00121006	0.0182197	down
ENST00000354724	ENSG00000164683	HEY1	0.218917	0.367417	-0.747034	5.43426e-06	0.000497303	down
ENST00000402135	ENSG00000115392	FANCL	7.89037	13.2333	-0.746012	0.000817421	0.013875	down
ENST00000338663	ENSG00000168003	SLC3A2	13.1326	21.8438	-0.734066	0.000207766	0.00531932	down
ENST00000443240	ENSG00000082898	XPO1	1.06497	1.76822	-0.731486	0.00199442	0.025997	down
ENST00000307845	ENSG00000115756	HPCAL1	49.1836	81.6005	-0.730402	0.00390709	0.0415665	down
ENST00000398319	ENSG00000099991	CABIN1	2.86615	4.73983	-0.725722	0.000102444	0.00326964	down
ENST00000381116	ENSG00000122033	MTIF3	1.16654	1.92333	-0.721374	0.00256371	0.0309558	down
ENST00000368882	ENSG00000123505	AMD1	0.888978	1.46218	-0.717896	0.00223542	0.0282008	down
ENST00000361168	ENSG00000176444	CLK2	0.29702	0.487652	-0.715292	8.62979e-07	0.000121948	down
ENST00000579408	ENSG00000265681	RPL17	55.9176	91.7653	-0.714647	0.000897154	0.0148073	down
ENST00000430368	ENSG00000119977	TCTN3	8.07406	13.2436	-0.713929	0.000782933	0.0135157	down
ENST00000599227	ENSG00000198131	ZNF544	0.3276	0.537146	-0.713379	7.93556e-06	0.000663914	down
ENST00000509635	ENSG00000145293	ENOPH1	0.99583	1.62952	-0.710472	0.00165783	0.0227842	down
ENST00000413830	ENSG00000182585	EPGN	0.306286	0.500572	-0.708698	0.00246188	0.0301172	down
ENST00000623276	ENSG00000197062	ZSCAN26	0.5021	0.820462	-0.708462	0.000125658	0.00376678	down
ENST00000636822	ENSG00000196628	TCF4	0.019927	0.032533	-0.707179	8.43693e-06	0.000687172	down
ENST00000458395	ENSG00000121486	TRMT1L	0.802355	1.30962	-0.706833	0.000777888	0.0134611	down
ENST00000566074	ENSG00000074696	HACD3	0.018698	0.030405	-0.701425	6.1546e-05	0.00234185	down
ENST00000583501	ENSG00000136478	TEX2	0.213861	0.347713	-0.701224	0.00277741	0.0328032	down
ENST00000373154	ENSG00000124596	OARD1	0.165094	0.26837	-0.700936	0.00200813	0.0261305	down
ENST00000591397	ENSG00000170653	ATF7	1.38737	2.25383	-0.700025	0.00417661	0.0435646	down
ENST00000297015	ENSG00000164509	IL31RA	2.4926	4.03662	-0.695498	5.67855e-05	0.0022462	down
ENST00000429279	ENSG00000115694	STK25	0.251189	0.406611	-0.694876	0.00186355	0.0247675	down
ENST00000489254	ENSG00000114107	CEP70	0.644731	1.04138	-0.691732	0.00152195	0.021416	down
ENST00000624957	ENSG00000169727	GPS1	0.992042	1.59867	-0.688395	0.00342975	0.0380998	down
ENST00000376145	ENSG00000204498	NFKBIL1	2.40359	3.87152	-0.68771	1.84379e-05	0.00113613	down
ENST00000517669	ENSG00000113732	ATP6V0E1	1.1422	1.83831	-0.686571	0.00215244	0.0275715	down
ENST00000570475	ENSG00000154914	USP43	0.904388	1.4508	-0.681837	0.000198703	0.0051734	down
ENST00000587873	ENSG00000141428	C18orf21	1.31971	2.11664	-0.681547	0.0050332	0.049752	down
ENST00000440021	ENSG00000178974	FBXO34	0.038074	0.060993	-0.679838	0.000792373	0.0135882	down
ENST00000340545	ENSG00000134138	MEIS2	0.939461	1.50284	-0.677788	0.00129227	0.0190838	down
ENST00000552132	ENSG00000087502	ERGIC2	1.27154	2.03271	-0.676826	9.19685e-05	0.0030396	down
ENST00000392318	ENSG00000128641	MYO1B	56.3755	89.8524	-0.672487	0.00416879	0.0435168	down
ENST00000377395	ENSG00000147996	CBWD5	1.13443	1.8062	-0.670988	0.00102627	0.0162914	down
ENST00000393193	ENSG00000011052	NME1-NME2	2.72335	4.30054	-0.659136	0.00273104	0.0324089	down
ENST00000552909	ENSG00000050405	LIMA1	0.334392	0.527707	-0.658197	0.000431903	0.00887779	down
ENST00000578186	ENSG00000270882	HIST2H4A	1094.86	1725.33	-0.656125	0.00167817	0.0230071	down
ENST00000459744	ENSG00000143207	COP1	0.631531	0.995015	-0.655865	0.00216994	0.0277223	down
ENST00000515468	ENSG00000118816	CCNI	0.247986	0.390177	-0.65387	0.00104922	0.0165521	down
ENST00000579512	ENSG00000270276	HIST2H4B	601.099	944.57	-0.652055	0.00239208	0.0294608	down
ENST00000505206	ENSG00000109680	TBC1D19	0.781309	1.22389	-0.647512	0.000115058	0.00355861	down
ENST00000456820	ENSG00000182149	IST1	0.373069	0.583463	-0.645199	0.000436435	0.00893675	down
ENST00000324219	ENSG00000071054	MAP4K4	0.191673	0.299541	-0.644106	1.78186e-08	4.51002e-06	down
ENST00000502689	ENSG00000153044	CENPH	0.206423	0.322506	-0.643722	0.00486251	0.0485777	down
ENST00000524049	ENSG00000112237	CCNC	0.059476	0.09285	-0.642594	0.000658051	0.0119347	down
ENST00000368720	ENSG00000197956	S100A6	1.45502	2.26938	-0.641264	0.00260275	0.031276	down
ENST00000287008	ENSG00000156453	PCDH1	0.381109	0.593812	-0.639803	0.000629915	0.0115502	down
ENST00000369909	ENSG00000134222	PSRC1	1.06896	1.66554	-0.639782	0.00279879	0.032968	down
ENST00000628979	ENSG00000099622	CIRBP	0.030065	0.046768	-0.637437	0.00200854	0.0261305	down
ENST00000380859	ENSG00000187134	AKR1C1	0.100412	0.155558	-0.631521	0.000320009	0.00716543	down
ENST00000373865	ENSG00000119397	CNTRL	0.091863	0.142211	-0.630477	0.000572787	0.0108203	down
ENST00000380715	ENSG00000164985	PSIP1	1.69631	2.60117	-0.616761	0.000240704	0.00588472	down
ENST00000534140	ENSG00000019144	PHLDB1	0.028919	0.044235	-0.613171	0.000447373	0.00907128	down
ENST00000438599	ENSG00000048342	CC2D2A	0.839644	1.28411	-0.612919	0.00130374	0.0192178	down
ENST00000401642	ENSG00000184178	SCFD2	5.49345	8.36877	-0.607302	0.00216715	0.0277155	down
ENST00000427304	ENSG00000185278	ZBTB37	0.019772	0.03008	-0.605346	0.000151549	0.00428009	down
ENST00000464506	ENSG00000123595	RAB9A	9.57887	14.5273	-0.600841	0.00206223	0.0266981	down
ENST00000396224	ENSG00000102316	MAGED2	4.19358	6.35844	-0.600491	0.00400595	0.0423142	down
ENST00000422808	ENSG00000121716	PILRB	0.931257	1.41158	-0.600062	0.00276533	0.0326798	down
ENST00000645699	ENSG00000102974	CTCF	1.6171	2.44786	-0.598108	0.000189283	0.00500635	down
ENST00000571971	ENSG00000072849	DERL2	0.483065	0.730943	-0.597542	0.0010801	0.0169058	down
ENST00000404072	ENSG00000100151	PICK1	1.16152	1.75306	-0.593862	0.000184635	0.00492576	down
ENST00000333151	ENSG00000276368	HIST1H2AJ	660.784	996.457	-0.592629	0.000255527	0.00613004	up
ENST00000402625	ENSG00000157214	STEAP2	0.00444	0.00667	-0.587127	0.00240245	0.0295256	up
ENST00000620723	ENSG00000141013	GAS8	0.699324	0.46548	0.587242	0.00255549	0.0308751	up
ENST00000256031	ENSG00000133657	ATP13A3	0.116766	0.077568	0.590087	5.92578e-05	0.00229676	up
ENST00000414441	ENSG00000146834	MEPCE	0.549425	0.363023	0.597862	8.93805e-06	0.000716909	up
ENST00000508673	ENSG00000151470	C4orf33	1.28798	0.848732	0.601726	0.00248736	0.0303638	up
ENST00000546017	ENSG00000139112	GABARAPL1	1.22741	0.808374	0.60252	0.00156281	0.0218296	up
ENST00000403707	ENSG00000099899	TRMT2A	4.28745	2.82346	0.602654	0.000130648	0.00385875	up
ENST00000339490	ENSG00000067177	PHKA1	1.82902	1.20412	0.603094	0.00119648	0.0180969	up
ENST00000644874	ENSG00000100473	COCH	1.61225	1.06043	0.60443	5.33352e-06	0.000492163	up
ENST00000519207	ENSG00000104611	SH2D4A	0.488868	0.321436	0.604913	0.00460412	0.0466135	up
ENST00000357955	ENSG00000114738	MAPKAPK3	23.5863	15.4689	0.608584	0.000917296	0.0150713	up
ENST00000646049	ENSG00000197879	MYO1C	0.088455	0.057889	0.611654	0.00185473	0.0246995	up
ENST00000317151	ENSG00000114923	SLC4A3	3.51348	2.2978	0.61265	6.3186e-08	1.35853e-05	up
ENST00000395344	ENSG00000110514	MADD	0.9124	0.596501	0.613142	0.00387592	0.0413669	up
ENST00000392380	ENSG00000075711	DLG1	1.12294	0.734026	0.613373	4.53768e-05	0.00194498	up
ENST00000412622	ENSG00000144824	PHLDB2	0.38624	0.252089	0.615564	2.44249e-15	3.25592e-12	up
ENST00000406877	ENSG00000164649	CDCA7L	36.9336	23.8706	0.629697	0.000164942	0.004568	up
ENST00000428637	ENSG00000173166	RAPH1	0.099579	0.064323	0.630507	0.000168397	0.004638	up
ENST00000518847	ENSG00000196459	TRAPPC2	1.70789	1.09981	0.634952	0.000856307	0.0143223	up
ENST00000521999	ENSG00000164934	DCAF13	2.5722	1.64634	0.643745	0.00294789	0.034013	up
ENST00000426972	ENSG00000153904	DDAH1	3.89947	2.49287	0.645469	0.00169247	0.02313	up
ENST00000539243	ENSG00000180448	ARHGAP45	0.439627	0.28092	0.646121	0.00130024	0.0191733	up
ENST00000265734	ENSG00000105810	CDK6	28.2788	18.0652	0.646503	0.00492923	0.0489873	up
ENST00000287713	ENSG00000157064	NMNAT2	2.88504	1.83984	0.649012	1.37127e-08	3.6317e-06	up
ENST00000404798	ENSG00000119760	SUPT7L	1.30048	0.828955	0.64968	0.000769031	0.013354	up
ENST00000581407	ENSG00000173065	FAM222B	0.211879	0.134946	0.650858	0.00180293	0.0242115	up
ENST00000072516	ENSG00000196083	IL1RAP	0.202403	0.128899	0.65099	1.07131e-10	4.81377e-08	up
ENST00000427851	ENSG00000112759	SLC29A1	0.643286	0.408378	0.655555	0.00040221	0.00843902	up
ENST00000500450	ENSG00000169714	CNBP	1.43306	0.901871	0.668105	7.04073e-05	0.00255273	up
ENST00000552374	ENSG00000198270	TMEM116	2.40297	1.50799	0.672188	0.000320864	0.00718056	up
ENST00000443736	ENSG00000106608	URGCP	0.453009	0.284111	0.673085	0.00244696	0.0299806	up
ENST00000590414	ENSG00000189144	ZNF573	0.223076	0.139792	0.674254	0.000119777	0.003663	up
ENST00000330942	ENSG00000184787	UBE2G2	0.698255	0.437462	0.674596	0.000299309	0.00685997	up
ENST00000543445	ENSG00000134333	LDHA	0.153228	0.095609	0.680462	0.000113354	0.00352225	up
ENST00000245185	ENSG00000125148	MT2A	410.431	256.091	0.680483	0.00375207	0.0406013	up
ENST00000458258	ENSG00000119314	PTBP3	0.119121	0.074248	0.682004	2.42464e-05	0.00138322	up
ENST00000512062	ENSG00000103018	CYB5B	0.088358	0.055	0.683929	5.88439e-06	0.000527629	up
ENST00000480013	ENSG00000163539	CLASP2	0.143311	0.089112	0.685458	0.0029821	0.0342846	up
ENST00000533065	ENSG00000147642	SYBU	1.74303	1.08229	0.687516	0.000675397	0.0121338	up
ENST00000409406	ENSG00000173933	RBM4	8.74468	5.42288	0.689346	0.00103516	0.0164015	up
ENST00000216714	ENSG00000100823	APEX1	10.4922	6.49737	0.69139	0.00360584	0.0395831	up
ENST00000230354	ENSG00000112592	TBP	4.97314	3.07737	0.692459	0.00232391	0.0288978	up
ENST00000315050	ENSG00000145901	TNIP1	48.0843	29.7299	0.693654	0.00011096	0.0034776	up
ENST00000518684	ENSG00000156787	TBC1D31	0.236243	0.145711	0.697162	0.00476129	0.0477454	up
ENST00000503366	ENSG00000151150	ANK3	3.38159	2.0802	0.700977	0.000498826	0.00976912	up
ENST00000336139	ENSG00000166261	ZNF202	0.730086	0.448994	0.70137	0.00250958	0.0305512	up
ENST00000280527	ENSG00000150938	CRIM1	77.3561	47.5695	0.701479	0.00166903	0.0229188	up
ENST00000379979	ENSG00000173221	GLRX	0.234879	0.144267	0.703176	0.00281177	0.0330819	up
ENST00000585062	ENSG00000082641	NFE2L1	0.40707	0.249632	0.705474	0.00496631	0.0493068	up
ENST00000394071	ENSG00000156030	ELMSAN1	1.60274	0.979231	0.71082	2.857e-07	4.88266e-05	up
ENST00000379802	ENSG00000096696	DSP	14.7991	9.02467	0.713562	0.00433633	0.0446749	up
ENST00000525924	ENSG00000014138	POLA2	0.533842	0.325077	0.715631	0.00120145	0.0181447	up
ENST00000355426	ENSG00000115380	EFEMP1	3.81058	2.31942	0.716247	0.000410943	0.00857279	up
ENST00000317799	ENSG00000138029	HADHB	24.067	14.6412	0.717024	0.00289511	0.0336565	up
ENST00000254480	ENSG00000173473	SMARCC1	28.5466	17.3388	0.719312	0.00417897	0.0435759	up
ENST00000433358	ENSG00000103202	NME4	4.0009	2.42773	0.72072	0.000483783	0.00953521	up
ENST00000371708	ENSG00000112759	SLC29A1	13.9417	8.45719	0.721157	3.99071e-06	0.000409212	up
ENST00000371269	ENSG00000116133	DHCR24	111.419	67.5767	0.721399	0.00110107	0.0170803	up
ENST00000422373	ENSG00000196924	FLNA	182.774	110.43	0.726934	0.000471152	0.00940094	up
ENST00000541056	ENSG00000171681	ATF7IP	0.082346	0.049656	0.729731	0.000623645	0.011472	up
ENST00000368988	ENSG00000107679	PLEKHA1	0.250736	0.151167	0.730026	0.000445773	0.00906257	up
ENST00000291901	ENSG00000105048	TNNT1	0.313898	0.1891	0.731146	0.000829304	0.0140113	up
ENST00000465804	ENSG00000018408	WWTR1	18.3683	11.0629	0.731482	0.00440515	0.0451014	up
ENST00000369642	ENSG00000155366	RHOC	20.3155	12.1959	0.736176	0.000960325	0.0155397	up
ENST00000607690	ENSG00000138381	ASNSD1	1.56683	0.939322	0.738153	0.00165793	0.0227842	up
ENST00000395081	ENSG00000138629	UBL7	1.46326	0.877229	0.738161	0.00313692	0.0356388	up
ENST00000407017	ENSG00000168385	2019-09-02	1.16527	0.697008	0.741416	0.00155385	0.0217425	up
ENST00000395098	ENSG00000122958	VPS26A	2.02629	1.20828	0.745882	0.000279864	0.00654967	up
ENST00000379214	ENSG00000205213	LGR4	17.0327	10.1541	0.746248	0.00101843	0.0162263	up
ENST00000418247	ENSG00000151090	THRB	0.699146	0.416421	0.747551	0.000946616	0.0153649	up
ENST00000291634	ENSG00000160256	FAM207A	23.166	13.7435	0.753262	0.00384572	0.041189	up
ENST00000601492	ENSG00000105372	RPS19	1.64779	0.97697	0.754148	0.00127796	0.0189005	up
ENST00000301455	ENSG00000167772	ANGPTL4	12.8521	7.59043	0.759755	0.00245654	0.0300787	up
ENST00000329563	ENSG00000100300	TSPO	1.61858	0.955797	0.75995	0.00403307	0.0424997	up
ENST00000424697	ENSG00000166526	ZNF3	0.249011	0.146843	0.761935	0.000724396	0.012745	up
ENST00000370435	ENSG00000119900	OGFRL1	37.4241	21.9744	0.768141	0.00104534	0.0165267	up
ENST00000405640	ENSG00000215012	RTL10	1.89916	1.11331	0.770508	7.50936e-06	0.000638951	up
ENST00000637180	ENSG00000186184	POLR1D	1.50602	0.882219	0.771534	0.00193633	0.0254137	up
ENST00000537830	ENSG00000124067	SLC12A4	0.022709	0.013275	0.774552	2.88408e-05	0.00151361	up
ENST00000382451	ENSG00000071127	WDR1	0.407464	0.238067	0.775305	0.000128835	0.00383092	up
ENST00000408946	ENSG00000170473	PYM1	10.701	6.25144	0.775484	3.7642e-05	0.00172053	up
ENST00000540606	ENSG00000107669	ATE1	1.20923	0.7057	0.776967	4.71446e-05	0.00200144	up
ENST00000523338	ENSG00000145901	TNIP1	10.7415	6.25204	0.780792	0.000125422	0.00376678	up
ENST00000617571	ENSG00000203485	INF2	0.057547	0.033428	0.783684	2.05133e-05	0.00122257	up
ENST00000360315	ENSG00000167491	GATAD2A	5.98859	3.47595	0.784809	0.00170948	0.0232689	up
ENST00000564288	ENSG00000127603	MACF1	3.41459	1.98078	0.785643	0.00143972	0.0205996	up
ENST00000542038	ENSG00000111711	GOLT1B	0.790788	0.458714	0.785696	8.85111e-05	0.0029695	up
ENST00000345429	ENSG00000139793	MBNL2	0.834181	0.483126	0.787961	2.18856e-05	0.00127151	up
ENST00000453507	ENSG00000074416	MGLL	2.84163	1.63938	0.793566	4.21625e-07	6.74448e-05	up
ENST00000505286	ENSG00000168818	STX18	1.03481	0.596041	0.795877	0.000205043	0.00527662	up
ENST00000379188	ENSG00000005889	ZFX	0.744084	0.428497	0.79618	6.74133e-06	0.000582494	up
ENST00000259874	ENSG00000137331	IER3	80.4985	46.3305	0.797	0.0036848	0.0401416	up
ENST00000568816	ENSG00000104164	BLOC1S6	0.334797	0.19211	0.801354	0.000355838	0.00774228	up
ENST00000357248	ENSG00000080503	SMARCA2	2.60862	1.49629	0.801895	0.000112617	0.00351613	up
ENST00000430330	ENSG00000116171	SCP2	2.04737	1.16977	0.80755	0.00495297	0.0491988	up
ENST00000532601	ENSG00000167996	FTH1	83.9412	47.8822	0.809889	1.47438e-13	1.28178e-10	up
ENST00000550491	ENSG00000139278	GLIPR1	0.703048	0.400581	0.811529	0.000790357	0.0135869	up
ENST00000261425	ENSG00000109790	KLHL5	5.84778	3.32998	0.812373	0.00218173	0.0277864	up
ENST00000396442	ENSG00000197822	OCLN	3.15248	1.79462	0.812806	0.00461461	0.0466842	up
ENST00000250896	ENSG00000099875	MKNK2	9.42538	5.36535	0.81288	0	0	up
ENST00000529709	ENSG00000079819	EPB41L2	0.032938	0.018741	0.813555	0.00269336	0.0321043	up
ENST00000295754	ENSG00000163513	TGFBR2	28.7535	16.3455	0.814846	0.00272079	0.0323354	up
ENST00000591850	ENSG00000178386	ZNF223	0.294921	0.167572	0.815547	0.00212131	0.02726	up
ENST00000504264	ENSG00000155893	PXYLP1	0.015215	0.008636	0.817059	0.00127518	0.0188803	up
ENST00000551165	ENSG00000084112	SSH1	1.40056	0.794851	0.817251	0.0043981	0.0451002	up
ENST00000395797	ENSG00000169740	ZNF32	7.71407	4.37325	0.818788	0.000321853	0.00718662	up
ENST00000553384	ENSG00000072042	RDH11	8.07925	4.57775	0.819584	0.00125592	0.0186989	up
ENST00000427506	ENSG00000063660	GPC1	0.030885	0.01749	0.820376	0.00392584	0.0416994	up
ENST00000336095	ENSG00000101236	RNF24	1.6594	0.935359	0.827067	0.000853162	0.0142936	up
ENST00000372970	ENSG00000132823	OSER1	0.736153	0.414153	0.829842	0.00332179	0.0372335	up
ENST00000519664	ENSG00000171992	SYNPO	1.14506	0.643286	0.831886	0.00023374	0.00576294	up
ENST00000368215	ENSG00000152894	PTPRK	0.863561	0.485106	0.831998	4.7401e-05	0.00200806	up
ENST00000256658	ENSG00000134262	AP4B1	1.08741	0.610731	0.832286	0.000375564	0.00810097	up
ENST00000011700	ENSG00000048707	VPS13D	2.55318	1.42689	0.83942	1.07465e-05	0.000810395	up
ENST00000375579	ENSG00000188312	CENPP	0.033205	0.018555	0.839592	0.00018039	0.00486774	up
ENST00000549481	ENSG00000063046	EIF4B	0.913308	0.509047	0.843303	0.0047271	0.047474	up
ENST00000340811	ENSG00000057294	PKP2	5.63935	3.12965	0.849527	0.00207899	0.0268542	up
ENST00000322985	ENSG00000128567	PODXL	3.56518	1.97572	0.851595	0.00145111	0.020716	up
ENST00000280083	ENSG00000150527	MIA2	1.39258	0.769893	0.85503	9.72709e-05	0.00314987	up
ENST00000591636	ENSG00000012061	ERCC1	1.34212	0.740189	0.858545	2.19067e-05	0.00127151	up
ENST00000601912	ENSG00000105053	VRK3	1.76814	0.970843	0.864924	0.00302611	0.0346456	up
ENST00000515855	ENSG00000134986	NREP	0.620361	0.340486	0.865513	0.00312376	0.0355094	up
ENST00000438533	ENSG00000101019	UQCC1	0.570601	0.312704	0.867685	0.00275122	0.0325611	up
ENST00000295956	ENSG00000136068	FLNB	19.6794	10.7799	0.868337	2.32711e-07	4.09971e-05	up
ENST00000316660	ENSG00000141682	PMAIP1	84.8285	46.2291	0.875747	0.00165422	0.0227724	up
ENST00000217026	ENSG00000101057	MYBL2	27.5838	15.004	0.878474	0.00228911	0.0285728	up
ENST00000223095	ENSG00000106366	SERPINE1	261.286	141.963	0.880114	7.15246e-05	0.0025862	up
ENST00000056233	ENSG00000050344	NFE2L3	25.4639	13.7944	0.884365	0.00183997	0.0245683	up
ENST00000263464	ENSG00000023445	BIRC3	9.92595	5.37169	0.88583	0.00486984	0.0486145	up
ENST00000358537	ENSG00000136068	FLNB	28.8651	15.6121	0.886658	0.000947076	0.0153649	up
ENST00000618612	ENSG00000088832	FKBP1A	9.77439	5.27692	0.88931	0.00276366	0.0326696	up
ENST00000473276	ENSG00000137210	TMEM14B	4.81956	2.5998	0.890501	0.00102591	0.0162914	up
ENST00000370404	ENSG00000197021	CXorf40B	4.21704	2.27033	0.893329	4.92501e-05	0.00204949	up
ENST00000311806	ENSG00000172939	OXSR1	46.2416	24.8421	0.896408	0.000231735	0.00574251	up
ENST00000415053	ENSG00000172113	NME6	0.179045	0.096157	0.896858	0.00288743	0.0336225	up
ENST00000379612	ENSG00000133816	MICAL2	58.6176	31.4401	0.898728	0.000150886	0.0042704	up
ENST00000295522	ENSG00000163347	CLDN1	91.3779	48.9628	0.900159	0.000236433	0.00580428	up
ENST00000393766	ENSG00000052802	MSMO1	24.1664	12.9103	0.904481	0.00024638	0.00596153	up
ENST00000447677	ENSG00000165637	VDAC2	3.28559	1.75475	0.904887	9.76664e-05	0.00315491	up
ENST00000359513	ENSG00000175224	ATG13	0.642873	0.342404	0.908834	0.0001593	0.00445495	up
ENST00000368414	ENSG00000146373	RNF217	0.104893	0.05584	0.909548	0.000455008	0.00914113	up
ENST00000636358	ENSG00000243989	ACY1	6.54751	3.48529	0.909668	0.000303492	0.00690777	up
ENST00000343280	ENSG00000197128	ZNF772	0.897646	0.477052	0.912	7.43475e-05	0.00265704	up
ENST00000372397	ENSG00000157514	TSC22D3	0.988241	0.525085	0.912312	0.00193039	0.0253831	up
ENST00000538502	ENSG00000134243	SORT1	0.342183	0.181764	0.912702	0.00109536	0.0170513	up
ENST00000378204	ENSG00000182197	EXT1	26.6096	14.1033	0.915914	0.000315329	0.00709242	up
ENST00000298569	ENSG00000122203	KIAA1191	4.8985	2.59332	0.917542	0.00186729	0.0248006	up
ENST00000569417	ENSG00000167965	MLST8	0.62755	0.33169	0.919895	0.00255422	0.0308691	up
ENST00000446419	ENSG00000149600	COMMD7	24.2972	12.8374	0.920433	0.000382211	0.0081957	up
ENST00000426229	ENSG00000159346	ADIPOR1	3.27333	1.72795	0.921697	0.00382034	0.0410458	up
ENST00000368406	ENSG00000169242	EFNA1	0.929476	0.490192	0.923071	6.11314e-05	0.00233496	up
ENST00000360802	ENSG00000137073	UBAP2	2.32908	1.22598	0.925827	0.000670361	0.0120872	up
ENST00000645366	ENSG00000149231	CCDC82	0.597264	0.31401	0.927558	0.00240057	0.0295116	up
ENST00000447614	ENSG00000105393	BABAM1	0.176783	0.092766	0.930312	0.00124739	0.0186009	up
ENST00000600474	ENSG00000130309	COLGALT1	0.857422	0.449672	0.931132	0.000969351	0.0156438	up
ENST00000358278	ENSG00000140416	TPM1	13.6829	7.17246	0.931832	0.00243621	0.0298759	up
ENST00000557389	ENSG00000100906	NFKBIA	92.7194	48.3956	0.937995	4.81117e-06	0.000461399	up
ENST00000262101	ENSG00000038945	MSR1	1.33375	0.696142	0.938033	0.00197208	0.0257814	up
ENST00000324138	ENSG00000181544	FANCB	3.18373	1.66015	0.939407	0.000102378	0.00326964	up
ENST00000349820	ENSG00000173226	IQCB1	2.29212	1.19521	0.939426	0.000227132	0.00564879	up
ENST00000344356	ENSG00000162642	C1orf52	0.1833	0.095548	0.939909	0.00193823	0.0254304	up
ENST00000327299	ENSG00000162433	AK4	17.4121	9.07441	0.940215	0.000803139	0.0137254	up
ENST00000418333	ENSG00000163235	TGFA	0.322207	0.167866	0.940678	0.000310141	0.00701001	up
ENST00000355527	ENSG00000172893	DHCR7	9.88182	5.14122	0.942665	0.00500747	0.0495692	up
ENST00000394149	ENSG00000108342	CSF3	50.7945	26.4061	0.943802	4.86777e-06	0.000465711	up
ENST00000493568	ENSG00000051382	PIK3CB	0.842109	0.437059	0.946179	0.00164078	0.022642	up
ENST00000480226	ENSG00000150093	ITGB1	1.12276	0.582533	0.946643	0.00506952	0.0499471	up
ENST00000378798	ENSG00000182149	IST1	39.5939	20.5323	0.94738	0.000243348	0.00592027	up
ENST00000296343	ENSG00000145016	RUBCN	2.54455	1.31718	0.949961	2.6974e-05	0.00146964	up
ENST00000263741	ENSG00000078808	SDF4	5.13371	2.64064	0.959114	0.000885323	0.0146544	up
ENST00000308775	ENSG00000173402	DAG1	14.344	7.35616	0.963419	0.00168173	0.0230401	up
ENST00000328766	ENSG00000184867	ARMCX2	0.04287	0.021977	0.963974	2.1967e-06	0.000258377	up
ENST00000401470	ENSG00000196422	PPP1R26	2.13105	1.09242	0.964045	0.00139933	0.0201805	up
ENST00000373115	ENSG00000122863	CHST3	11.1564	5.71359	0.9654	0.00149408	0.0211279	up
ENST00000295408	ENSG00000153208	MERTK	3.58438	1.82717	0.972116	3.46991e-05	0.00164804	up
ENST00000003100	ENSG00000001630	CYP51A1	98.4564	50.0943	0.97484	0.000148522	0.00424254	up
ENST00000397406	ENSG00000214063	TSPAN4	3.07694	1.56519	0.975164	4.35896e-07	6.91743e-05	up
ENST00000302517	ENSG00000171604	CXXC5	1.35633	0.689827	0.975406	0.0034723	0.0384762	up
ENST00000371610	ENSG00000124171	PARD6B	12.1636	6.15332	0.983129	0.0023581	0.0291328	up
ENST00000612232	ENSG00000134294	SLC38A2	0.447779	0.226502	0.983263	0.00276843	0.0327068	up
ENST00000014914	ENSG00000013588	GPRC5A	26.541	13.4214	0.983686	0.000105054	0.00333696	up
ENST00000326495	ENSG00000084112	SSH1	5.23746	2.64534	0.985414	0.00259252	0.0311906	up
ENST00000296632	ENSG00000164211	STARD4	24.1515	12.1879	0.986662	0.000272362	0.00645263	up
ENST00000217159	ENSG00000101187	SLCO4A1	5.8743	2.96177	0.987957	1.6112e-05	0.00104735	up
ENST00000626000	ENSG00000131876	SNRPA1	0.020834	0.010496	0.9891	0.000448683	0.00908436	up
ENST00000252322	ENSG00000130038	CRACR2A	0.879184	0.441957	0.992259	0.00435937	0.0448278	up
ENST00000318504	ENSG00000147394	ZNF185	1.75307	0.881181	0.992375	0.000112303	0.00351143	up
ENST00000497947	ENSG00000136153	LMO7	0.163056	0.08176	0.9959	0.00115622	0.0177085	up
ENST00000426821	ENSG00000147394	ZNF185	1.73154	0.865875	0.999825	0.00106598	0.0167306	up
ENST00000591437	ENSG00000129657	SEC14L1	0.11598	0.057945	1.00112	0.000486928	0.00958304	up
ENST00000402203	ENSG00000100354	TNRC6B	0.011792	0.005883	1.00318	0.00278827	0.0328783	up
ENST00000505696	ENSG00000181381	DDX60L	0.374448	0.185891	1.01031	0.000274899	0.00648504	up
ENST00000303714	ENSG00000169604	ANTXR1	9.56183	4.73476	1.014	0.00143317	0.0205279	up
ENST00000393551	ENSG00000196923	PDLIM7	0.786387	0.389098	1.01511	0.00309962	0.0352751	up
ENST00000349718	ENSG00000153551	CMTM7	0.911215	0.449522	1.0194	0.00212292	0.027272	up
ENST00000322813	ENSG00000005238	FAM214B	0.351384	0.173221	1.02043	1.53816e-06	0.000197155	up
ENST00000361204	ENSG00000198911	SREBF2	31.7386	15.6414	1.02086	0.000103535	0.00329655	up
ENST00000442920	ENSG00000105136	ZNF419	0.053274	0.02625	1.02111	0.00100885	0.0161251	up
ENST00000612640	ENSG00000271254	AC240274.1	0.168914	0.083168	1.02219	8.65695e-05	0.00292873	up
ENST00000333430	ENSG00000180739	S1PR5	1.0483	0.516101	1.02232	1.82897e-05	0.00113048	up
ENST00000422582	ENSG00000221838	AP4M1	3.03254	1.48643	1.02868	6.19449e-05	0.00234674	up
ENST00000326427	ENSG00000135916	ITM2C	19.61	9.60152	1.03025	0.00373094	0.0404895	up
ENST00000372733	ENSG00000124145	SDC4	197.46	96.6353	1.03094	6.74389e-06	0.000582494	up
ENST00000268059	ENSG00000140464	PML	0.238997	0.116842	1.03243	0.00172469	0.0234121	up
ENST00000325139	ENSG00000105443	CYTH2	1.11914	0.546307	1.03461	0.00404444	0.0425523	up
ENST00000368097	ENSG00000158710	TAGLN2	136.189	66.4007	1.03634	4.15746e-05	0.00183714	up
ENST00000474524	ENSG00000144893	MED12L	0.535855	0.261041	1.03757	0.00133893	0.01957	up
ENST00000530473	ENSG00000149428	HYOU1	28.7203	13.9791	1.0388	7.78175e-06	0.000655158	up
ENST00000482125	ENSG00000114416	FXR1	3.28656	1.5976	1.04068	0.00149133	0.021104	up
ENST00000368896	ENSG00000213185	FAM24B	0.660892	0.320638	1.04347	0.00185126	0.0246779	up
ENST00000381405	ENSG00000164283	ESM1	37.9416	18.3857	1.0452	0.00156881	0.0218752	up
ENST00000504109	ENSG00000273841	TAF9	0.136682	0.066099	1.04812	9.65242e-05	0.00313574	up
ENST00000242208	ENSG00000122641	INHBA	23.6237	11.4217	1.04846	0.000252849	0.00608236	up
ENST00000644155	ENSG00000131626	PPFIA1	1.81962	0.877713	1.05182	0.0017288	0.0234448	up
ENST00000591713	ENSG00000175832	ETV4	2.51292	1.21139	1.0527	0.000703234	0.0124825	up
ENST00000586896	ENSG00000055483	USP36	0.38591	0.185749	1.05491	0.00286605	0.0335037	up
ENST00000613246	ENSG00000149177	PTPRJ	2.45588	1.18179	1.05527	0.000248633	0.00601154	up
ENST00000367048	ENSG00000120437	ACAT2	46.7963	22.5021	1.05633	9.15417e-05	0.00303301	up
ENST00000367123	ENSG00000171943	SRGAP2C	8.9281	4.29206	1.05668	0.00284792	0.033399	up
ENST00000254667	ENSG00000132334	PTPRE	0.101336	0.04871	1.05686	0.000416662	0.00866496	up
ENST00000358700	ENSG00000167377	ZNF23	0.045935	0.022045	1.05914	0.00338832	0.0377549	up
ENST00000428935	ENSG00000095787	WAC	1.48751	0.709962	1.06708	0.00333813	0.0373622	up
ENST00000416541	ENSG00000188807	TMEM201	0.005624	0.002683	1.06775	0.00102633	0.0162914	up
ENST00000402799	ENSG00000110514	MADD	0.502252	0.239472	1.06855	0.000582825	0.0109323	up
ENST00000445705	ENSG00000117308	GALE	1.74362	0.830978	1.0692	0.00423583	0.0440101	up
ENST00000423555	ENSG00000080503	SMARCA2	0.566968	0.269124	1.075	0.00473902	0.0475698	up
ENST00000526202	ENSG00000136153	LMO7	1.0801	0.512654	1.07511	0.000938844	0.0152934	up
ENST00000551374	ENSG00000134294	SLC38A2	14.2728	6.76009	1.07816	0.00042731	0.00881669	up
ENST00000465878	ENSG00000140859	KIFC3	0.920503	0.434584	1.08279	0.000272696	0.0064567	up
ENST00000457492	ENSG00000152082	MZT2B	0.925096	0.435879	1.08568	3.30303e-05	0.00161481	up
ENST00000523920	ENSG00000156467	UQCRB	1.45125	0.680716	1.09217	0.00091588	0.0150604	up
ENST00000517585	ENSG00000091656	ZFHX4	0.06708	0.031368	1.09659	0.000812191	0.0138391	up
ENST00000377813	ENSG00000125844	RRBP1	4.77947	2.23199	1.09852	0.00245723	0.0300787	up
ENST00000416255	ENSG00000115539	PDCL3	0.730883	0.341033	1.09973	0.00142671	0.0204496	up
ENST00000420316	ENSG00000146648	EGFR	1.05364	0.491631	1.09974	0.000248971	0.00601608	up
ENST00000262177	ENSG00000105993	DNAJB6	39.6876	18.5054	1.10074	0.00104725	0.016534	up
ENST00000219315	ENSG00000103037	SETD6	1.42327	0.662289	1.10367	0.000554545	0.0105604	up
ENST00000314126	ENSG00000121057	AKAP1	0.254837	0.118572	1.10381	0.00135448	0.01969	up
ENST00000578181	ENSG00000198242	RPL23A	2.97551	1.38236	1.106	0.00440725	0.0451114	up
ENST00000510309	ENSG00000164308	ERAP2	1.27231	0.590933	1.10638	0.00346706	0.0384288	up
ENST00000614426	ENSG00000185900	POMK	0.252263	0.116576	1.11366	2.63048e-05	0.00144897	up
ENST00000360981	ENSG00000244274	DBNDD2	46.5734	21.5061	1.11476	0.0016123	0.0223724	up
ENST00000356541	ENSG00000173210	ABLIM3	0.420925	0.194314	1.11517	6.61758e-05	0.00243779	up
ENST00000567999	ENSG00000140995	DEF8	0.267377	0.122719	1.12352	0.000361284	0.00782671	up
ENST00000487799	ENSG00000144895	EIF2A	10.8689	4.98289	1.12515	0.00022036	0.00552156	up
ENST00000327858	ENSG00000077942	FBLN1	11.0502	5.06542	1.12532	0.00184479	0.024608	up
ENST00000332499	ENSG00000186834	HEXIM1	13.6647	6.25664	1.12699	0.00118718	0.0179972	up
ENST00000356834	ENSG00000197226	TBC1D9B	0.599908	0.274643	1.12718	3.15627e-08	7.42485e-06	up
ENST00000328333	ENSG00000114270	COL7A1	9.41795	4.30684	1.12878	0.000544002	0.0103943	up
ENST00000265087	ENSG00000113739	STC2	45.868	20.965	1.12951	6.7249e-06	0.000582494	up
ENST00000261693	ENSG00000073060	SCARB1	9.03013	4.11108	1.13523	0.000668033	0.0120775	up
ENST00000366603	ENSG00000054267	ARID4B	0.04187	0.019061	1.13529	8.67941e-06	0.000702628	up
ENST00000373622	ENSG00000118705	RPN2	1.92252	0.871953	1.14068	0.00182247	0.0244081	up
ENST00000368985	ENSG00000163131	CTSS	8.08661	3.65135	1.1471	0.00168087	0.0230363	up
ENST00000182377	ENSG00000064763	FAR2	0.040606	0.018312	1.1489	1.14608e-05	0.000842422	up
ENST00000340855	ENSG00000010404	IDS	11.5356	5.18082	1.15485	0.000431279	0.00887207	up
ENST00000359786	ENSG00000197879	MYO1C	1.47157	0.660203	1.15637	0.00103433	0.0163948	up
ENST00000252444	ENSG00000130164	LDLR	24.1209	10.82	1.15659	6.36545e-05	0.00237766	up
ENST00000371473	ENSG00000165802	NSMF	0.497408	0.223025	1.15722	0.000245607	0.00595277	up
ENST00000403716	ENSG00000115762	PLEKHB2	6.17009	2.76065	1.16028	3.81137e-06	0.000394872	up
ENST00000342427	ENSG00000131061	ZNF341	0.631127	0.282205	1.16119	0.000557285	0.0105974	up
ENST00000562057	ENSG00000166145	SPINT1	1.60651	0.717477	1.16293	0.000288257	0.00667884	up
ENST00000509644	ENSG00000280987	MATR3	0.166596	0.074346	1.16403	0.00183682	0.0245463	up
ENST00000012134	ENSG00000010818	HIVEP2	0.134013	0.059655	1.16766	4.23733e-06	0.000428638	up
ENST00000361475	ENSG00000198959	TGM2	106.105	47.1916	1.16889	1.75464e-07	3.27896e-05	up
ENST00000414834	ENSG00000087470	DNM1L	0.543608	0.240863	1.17435	0.00293122	0.0338695	up
ENST00000647252	ENSG00000108641	B9D1	0.308827	0.136701	1.17578	0.00148859	0.0210727	up
ENST00000393203	ENSG00000134247	PTGFRN	10.491	4.63297	1.17915	0.000316821	0.00711397	up
ENST00000497571	ENSG00000067082	KLF6	26.2809	11.5892	1.18123	1.81835e-05	0.00112566	up
ENST00000278071	ENSG00000148841	ITPRIP	4.01388	1.76954	1.18162	0.00304951	0.0348835	up
ENST00000378378	ENSG00000130762	ARHGEF16	0.426666	0.187741	1.18436	0.0010486	0.0165487	up
ENST00000374479	ENSG00000179163	FUCA1	14.1512	6.22104	1.1857	0.0023547	0.0291328	up
ENST00000424802	ENSG00000112531	QKI	3.5833	1.57013	1.1904	7.96525e-05	0.00277481	up
ENST00000265896	ENSG00000104549	SQLE	65.8167	28.7931	1.19273	4.29212e-06	0.000431272	up
ENST00000295598	ENSG00000163399	ATP1A1	69.5378	30.4198	1.19279	9.69215e-07	0.000134583	up
ENST00000313234	ENSG00000167767	KRT80	5.67371	2.47599	1.19629	8.2423e-06	0.000681029	up
ENST00000437152	ENSG00000125731	SH2D3A	0.281848	0.122676	1.20006	0.00140768	0.0202643	up
ENST00000357254	ENSG00000167377	ZNF23	1.62913	0.708703	1.20085	0.00363642	0.0397801	up
ENST00000550600	ENSG00000111057	KRT18	15.1501	6.588	1.20142	0.00305184	0.0349002	up
ENST00000367030	ENSG00000196878	LAMB3	31.6083	13.7428	1.20163	0.00109408	0.0170387	up
ENST00000523079	ENSG00000157168	NRG1	0.857205	0.372514	1.20235	0.00251057	0.0305539	up
ENST00000220584	ENSG00000079459	FDFT1	37.7021	16.369	1.20368	0.00486212	0.0485777	up
ENST00000492467	ENSG00000204842	ATXN2	0.880179	0.381617	1.20567	0.000837283	0.0140984	up
ENST00000395761	ENSG00000163739	CXCL1	285.211	123.544	1.207	1.38541e-06	0.00018225	up
ENST00000426263	ENSG00000117394	SLC2A1	37.9128	16.3984	1.20913	1.80844e-05	0.00112475	up
ENST00000379283	ENSG00000089063	TMEM230	1.28634	0.555351	1.21179	8.10202e-05	0.00281257	up
ENST00000299135	ENSG00000140153	WDR20	0.235851	0.101824	1.2118	0.0018915	0.0250059	up
ENST00000646818	ENSG00000149231	CCDC82	0.052518	0.022668	1.21215	3.5958e-07	5.92768e-05	up
ENST00000356838	ENSG00000165071	TMEM71	2.74831	1.1792	1.22073	0.000427485	0.00881669	up
ENST00000309027	ENSG00000173905	GOLIM4	0.773673	0.331548	1.22251	0.000413728	0.00861739	up
ENST00000396098	ENSG00000134324	LPIN1	0.785114	0.334933	1.22903	0.00296745	0.034191	up
ENST00000261037	ENSG00000144810	COL8A1	7.14454	3.04406	1.23084	4.77159e-05	0.00201075	up
ENST00000398958	ENSG00000180198	RCC1	0.001787	0.000761	1.23157	8.79435e-05	0.00295791	up
ENST00000468463	ENSG00000176095	IP6K1	2.77299	1.18049	1.23205	5.34117e-06	0.000492163	up
ENST00000422748	ENSG00000122786	CALD1	0.48194	0.204838	1.23437	0.000492263	0.00967658	up
ENST00000409871	ENSG00000188177	ZC3H6	1.11939	0.47418	1.23921	0.00355353	0.039127	up
ENST00000381344	ENSG00000067064	IDI1	63.2006	26.7062	1.24276	2.00204e-06	0.000243355	up
ENST00000354922	ENSG00000146278	PNRC1	2.60133	1.09849	1.24373	0.00185916	0.0247255	up
ENST00000585281	ENSG00000265190	ANXA8	21.1862	8.93771	1.24515	6.08405e-05	0.00232607	up
ENST00000335005	ENSG00000135916	ITM2C	11.5446	4.86669	1.2462	2.02136e-09	6.85053e-07	up
ENST00000416649	ENSG00000213672	NCKIPSD	3.80111	1.60023	1.24814	2.05811e-07	3.77551e-05	up
ENST00000312828	ENSG00000176641	RNF152	1.9904	0.836084	1.25134	0.00291668	0.0337498	up
ENST00000356371	ENSG00000109794	FAM149A	0.96478	0.404874	1.25273	0.00117698	0.0179248	up
ENST00000256015	ENSG00000133639	BTG1	16.4765	6.91009	1.25363	4.81424e-05	0.00201434	up
ENST00000575483	ENSG00000004897	CDC27	0.477543	0.199755	1.2574	0.00171577	0.0233228	up
ENST00000328916	ENSG00000182326	C1S	1.22833	0.511565	1.26371	2.44615e-06	0.000281474	up
ENST00000392000	ENSG00000124831	LRRFIP1	13.6125	5.66229	1.26548	1.93392e-06	0.000237968	up
ENST00000337478	ENSG00000148841	ITPRIP	6.60567	2.74484	1.26698	0.00276169	0.0326561	up
ENST00000562264	ENSG00000197111	PCBP2	1.04885	0.435644	1.26759	0.000178605	0.00483261	up
ENST00000451137	ENSG00000142871	CYR61	125.157	51.861	1.27101	7.93202e-07	0.000114104	up
ENST00000321751	ENSG00000175756	AURKAIP1	4.65353	1.92373	1.27442	0.000561403	0.0106555	up
ENST00000401959	ENSG00000100138	SNU13	6.47018	2.67404	1.27479	0.000362961	0.00785879	up
ENST00000468226	ENSG00000128607	KLHDC10	0.021748	0.008975	1.2769	0.00374254	0.0405682	up
ENST00000348956	ENSG00000166165	CKB	3.44961	1.42157	1.27894	0.00136182	0.0197679	up
ENST00000372276	ENSG00000101017	CD40	14.8732	6.1248	1.27998	0.000335414	0.00740671	up
ENST00000621367	ENSG00000101901	ALG13	1.38039	0.568272	1.28042	0.00335565	0.0374848	up
ENST00000525165	ENSG00000117682	DHDDS	0.18639	0.076676	1.28148	0.0032348	0.0364913	up
ENST00000614960	ENSG00000118193	KIF14	0.005246	0.002155	1.28353	1.19492e-05	0.000864125	up
ENST00000331462	ENSG00000128645	HOXD1	1.82607	0.75009	1.28361	0.00336755	0.0375863	up
ENST00000544436	ENSG00000112531	QKI	0.316521	0.129968	1.28414	0.00195867	0.0256332	up
ENST00000267257	ENSG00000089159	PXN	2.53377	1.03972	1.28508	0.000448868	0.00908436	up
ENST00000577886	ENSG00000221926	TRIM16	13.6212	5.56921	1.2903	0.00014462	0.00415183	up
ENST00000461554	ENSG00000090097	PCBP4	6.83536	2.79181	1.29181	0.000241368	0.00588929	up
ENST00000559775	ENSG00000086666	ZFAND6	1.24144	0.506895	1.29226	0.00291317	0.0337439	up
ENST00000537098	ENSG00000153815	CMIP	6.05603	2.47147	1.293	0.00419367	0.0436628	up
ENST00000610733	ENSG00000140416	TPM1	3.37288	1.37634	1.29315	0.00118401	0.0179901	up
ENST00000508487	ENSG00000081041	CXCL2	57.4038	23.3678	1.29663	0.000388892	0.00828565	up
ENST00000411696	ENSG00000115568	ZNF142	0.135373	0.054857	1.30319	1.71151e-05	0.00108289	up
ENST00000252818	ENSG00000130522	JUND	10.4672	4.23944	1.30393	0.00144639	0.0206728	up
ENST00000614403	ENSG00000146530	VWDE	0.29004	0.117435	1.30439	3.27363e-05	0.00160992	up
ENST00000043402	ENSG00000040608	RTN4R	1.45901	0.589295	1.30792	1.3399e-05	0.000925457	up
ENST00000611820	ENSG00000147050	KDM6A	3.66612	1.48039	1.30827	1.20171e-12	8.14532e-10	up
ENST00000423902	ENSG00000171316	CHD7	6.58402	2.6552	1.31015	7.21602e-05	0.00260161	up
ENST00000323817	ENSG00000155111	CDK19	0.013061	0.005264	1.31103	3.60187e-07	5.92768e-05	up
ENST00000263734	ENSG00000116016	EPAS1	15.5131	6.25037	1.31148	2.86967e-05	0.00151001	up
ENST00000532701	ENSG00000197601	FAR1	1.39253	0.560351	1.3133	3.53227e-05	0.00165409	up
ENST00000393592	ENSG00000171631	P2RY6	2.04395	0.821961	1.31422	0.00196546	0.0257033	up
ENST00000358855	ENSG00000198000	NOL8	0.151862	0.06104	1.31493	0.00140858	0.0202701	up
ENST00000493795	ENSG00000012048	BRCA1	0.2193	0.088081	1.316	9.38469e-05	0.00307848	up
ENST00000358395	ENSG00000101236	RNF24	0.270568	0.108667	1.31608	0.000240912	0.00588472	up
ENST00000638346	ENSG00000007372	PAX6	0.001119	0.000449	1.31742	0.000526049	0.0101476	up
ENST00000426524	ENSG00000083168	KAT6A	0.291231	0.116714	1.31919	5.84724e-05	0.0022776	up
ENST00000296043	ENSG00000138771	SHROOM3	2.79187	1.11847	1.31971	0.0034162	0.0379809	up
ENST00000256495	ENSG00000134107	BHLHE40	20.6704	8.276	1.32056	7.56526e-05	0.00269166	up
ENST00000264563	ENSG00000095752	IL11	4.05334	1.61929	1.32375	0.00231826	0.0288568	up
ENST00000361507	ENSG00000033327	GAB2	4.04218	1.61292	1.32546	0.000590333	0.0110266	up
ENST00000215956	ENSG00000100138	SNU13	0.086737	0.034561	1.3275	0.00109755	0.0170616	up
ENST00000620254	ENSG00000055163	CYFIP2	2.38631	0.949533	1.32949	0.00169086	0.0231255	up
ENST00000394555	ENSG00000115380	EFEMP1	35.9748	14.3085	1.33012	0.000560917	0.0106513	up
ENST00000273153	ENSG00000144655	CSRNP1	7.5899	3.01661	1.33115	0.000121456	0.00368246	up
ENST00000444459	ENSG00000157500	APPL1	1.56482	0.620973	1.33339	0.00221281	0.0280128	up
ENST00000330439	ENSG00000169715	MT1E	14.6442	5.75954	1.34631	0.0022476	0.0283009	up
ENST00000256925	ENSG00000134508	CABLES1	2.31107	0.908285	1.34734	0.00175302	0.0237171	up
ENST00000377482	ENSG00000116285	ERRFI1	79.5615	31.2632	1.3476	2.34837e-07	4.11902e-05	up
ENST00000543823	ENSG00000142765	SYTL1	0.862035	0.33866	1.34791	0.00017446	0.00475586	up
ENST00000302754	ENSG00000171223	JUNB	26.0988	10.2476	1.3487	0.000129624	0.00384271	up
ENST00000359271	ENSG00000197496	SLC2A10	3.8552	1.51066	1.35162	0.00115893	0.0177302	up
ENST00000377102	ENSG00000136158	SPRY2	2.67986	1.04965	1.35224	0.00486491	0.04858	up
ENST00000253458	ENSG00000131149	GSE1	2.15269	0.842122	1.35404	7.62559e-06	0.000644725	up
ENST00000622186	ENSG00000131389	SLC6A6	9.9607	3.89372	1.3551	3.26582e-06	0.00034735	up
ENST00000321037	ENSG00000001561	ENPP4	2.44841	0.955944	1.35685	0.00147457	0.0209558	up
ENST00000306071	ENSG00000170175	CHRNB1	5.44409	2.12312	1.3585	0.000308411	0.00698998	up
ENST00000334350	ENSG00000198417	MT1F	3.96218	1.53249	1.37042	0.00431976	0.0446079	up
ENST00000376279	ENSG00000175198	PCCA	2.0335	0.78637	1.37068	0.00228395	0.0285341	up
ENST00000433436	ENSG00000122705	CLTA	0.207572	0.080243	1.37116	0.00218583	0.0278115	up
ENST00000523580	ENSG00000205133	TRIQK	0.028463	0.010999	1.37172	0.000241762	0.0058953	up
ENST00000622479	ENSG00000181315	ZNF322	2.36093	0.912103	1.37209	0.000135324	0.00395912	up
ENST00000548840	ENSG00000135108	FBXO21	0.232781	0.089805	1.37411	0.00323675	0.0364913	up
ENST00000557236	ENSG00000129473	BCL2L2	0.382093	0.147274	1.37542	0.0046935	0.0472434	up
ENST00000310473	ENSG00000175567	UCP2	1.12604	0.433948	1.37567	0.0015578	0.0217826	up
ENST00000574938	ENSG00000214087	ARL16	1.42476	0.548295	1.3777	0.00120516	0.0181733	up
ENST00000469435	ENSG00000067082	KLF6	14.998	5.75328	1.38231	0.00374727	0.0405897	up
ENST00000524114	ENSG00000254093	PINX1	0.105405	0.040325	1.3862	0.00385163	0.0412019	up
ENST00000533290	ENSG00000123444	KBTBD4	0.046953	0.017945	1.38764	0.000345531	0.00757157	up
ENST00000490882	ENSG00000136068	FLNB	12.4394	4.75227	1.38823	0.00140313	0.020224	up
ENST00000251691	ENSG00000112379	ARFGEF3	3.31539	1.26654	1.38829	7.73852e-05	0.00272662	up
ENST00000443566	ENSG00000187239	FNBP1	0.97752	0.372487	1.39194	0.000602895	0.0111881	up
ENST00000341744	ENSG00000124225	PMEPA1	3.45038	1.31219	1.39478	7.99385e-05	0.00277984	up
ENST00000395814	ENSG00000124225	PMEPA1	0.017469	0.006639	1.39576	0.00124747	0.0186009	up
ENST00000452358	ENSG00000145014	TMEM44	0.726312	0.275927	1.3963	0.00437988	0.0449809	up
ENST00000443816	ENSG00000115414	FN1	13.7448	5.21594	1.39789	0.000101885	0.0032596	up
ENST00000381655	ENSG00000132932	ATP8A2	0.577423	0.218871	1.39955	0.00119455	0.0180814	up
ENST00000407332	ENSG00000100243	CYB5R3	3.2517	1.22917	1.40351	0.000387394	0.00826254	up
ENST00000252229	ENSG00000204516	MICB	11.2987	4.25961	1.40737	0.000284687	0.00663457	up
ENST00000245907	ENSG00000125730	C3	19.9526	7.51496	1.40874	4.61275e-06	0.000448829	up
ENST00000245903	ENSG00000125726	CD70	18.0227	6.7692	1.41276	0.00187956	0.0249057	up
ENST00000527344	ENSG00000172757	CFL1	1.03202	0.383917	1.4266	2.69651e-12	1.71168e-09	up
ENST00000410093	ENSG00000169756	LIMS1	0.088858	0.033046	1.42703	0.000801711	0.0137129	up
ENST00000264036	ENSG00000076706	MCAM	42.4643	15.7872	1.4275	8.32068e-07	0.000118417	up
ENST00000374541	ENSG00000070159	PTPN3	5.38423	1.99891	1.42952	0.00200141	0.0260626	up
ENST00000587489	ENSG00000184922	FMNL1	0.874109	0.323931	1.43213	0.000582769	0.0109323	up
ENST00000553972	ENSG00000165914	TTC7B	0.051868	0.019209	1.43306	0.0013423	0.019595	up
ENST00000564777	ENSG00000067221	STOML1	0.388658	0.143796	1.43448	0.00146558	0.0208873	up
ENST00000367157	ENSG00000163545	NUAK2	5.65682	2.09216	1.435	0.00092433	0.0151495	up
ENST00000561311	ENSG00000171914	TLN2	0.534161	0.197535	1.43517	4.43564e-06	0.000440163	up
ENST00000592764	ENSG00000101654	RNMT	1.80573	0.666525	1.43785	0.0006825	0.012223	up
ENST00000582769	ENSG00000133195	SLC39A11	0.028694	0.010556	1.44269	0.00314922	0.0357379	up
ENST00000458347	ENSG00000114439	BBX	1.46891	0.539476	1.44511	0.000595908	0.0110979	up
ENST00000263339	ENSG00000115008	IL1A	112.644	41.3417	1.44611	4.31486e-08	9.69414e-06	up
ENST00000497993	ENSG00000176142	TMEM39A	0.58042	0.21252	1.4495	0.00212869	0.0273285	up
ENST00000287936	ENSG00000113161	HMGCR	14.7527	5.39142	1.45225	1.17371e-06	0.000158345	up
ENST00000529923	ENSG00000135018	UBQLN1	1.11137	0.40552	1.45449	0.00274703	0.0325246	up
ENST00000611176	ENSG00000269335	IKBKG	1.05277	0.384068	1.45475	6.87205e-05	0.0025052	up
ENST00000448755	ENSG00000132635	PCED1A	2.00341	0.730351	1.45579	0.0027888	0.0328783	up
ENST00000517370	ENSG00000104635	SLC39A14	0.588988	0.214052	1.46028	0.00327245	0.0368229	up
ENST00000542695	ENSG00000148737	TCF7L2	1.20592	0.434873	1.47147	0.000201372	0.00521234	up
ENST00000335997	ENSG00000102034	ELF4	0.139169	0.050128	1.47315	2.54804e-06	0.000288665	up
ENST00000264771	ENSG00000127419	TMEM175	1.00046	0.359686	1.47585	0.000102779	0.0032777	up
ENST00000455833	ENSG00000169991	IFFO2	6.4507	2.31801	1.47657	0.000110746	0.00347634	up
ENST00000456473	ENSG00000105974	CAV1	0.124014	0.044563	1.47658	0.000153608	0.00432906	up
ENST00000553804	ENSG00000135424	ITGA7	0.031801	0.011397	1.48042	0.000274547	0.00648504	up
ENST00000361924	ENSG00000144674	GOLGA4	22.1913	7.93089	1.48444	0.00228991	0.0285728	up
ENST00000575882	ENSG00000141198	TOM1L1	2.70622	0.9658	1.48648	1.58362e-06	0.000202334	up
ENST00000344140	ENSG00000067191	CACNB1	0.1668	0.059496	1.48725	0.000723178	0.0127291	up
ENST00000245817	ENSG00000125657	TNFSF9	5.44667	1.94076	1.48875	0.00123878	0.0185197	up
ENST00000296591	ENSG00000164176	EDIL3	0.386353	0.137654	1.48887	0.00135654	0.0197056	up
ENST00000263974	ENSG00000120656	TAF12	4.5512	1.6214	1.48901	0.000364505	0.00788795	up
ENST00000457946	ENSG00000146463	ZMYM4	0.161505	0.057528	1.48924	0.000350815	0.00765901	up
ENST00000561555	ENSG00000103502	CDIPT	0.245185	0.087283	1.4901	0.000113461	0.00352284	up
ENST00000454417	ENSG00000198815	FOXJ3	1.69172	0.600944	1.49318	0.00285463	0.0334387	up
ENST00000345097	ENSG00000053254	FOXN3	8.13204	2.8575	1.50886	4.60428e-06	0.000448829	up
ENST00000438682	ENSG00000132170	PPARG	0.37137	0.130319	1.51081	0.000172996	0.00473208	up
ENST00000586183	ENSG00000102858	MGRN1	0.509041	0.178537	1.51156	0.00398495	0.0421592	up
ENST00000245105	ENSG00000125089	SH3TC1	0.472802	0.165367	1.51556	0.000558088	0.0106077	up
ENST00000558752	ENSG00000108107	RPL28	2.07532	0.724102	1.51907	0.00247857	0.0302843	up
ENST00000473389	ENSG00000101901	ALG13	2.84192	0.987839	1.52452	0.00329122	0.0369717	up
ENST00000373040	ENSG00000204086	RPA4	1.3664	0.472631	1.5316	0.00238117	0.0293815	up
ENST00000262244	ENSG00000120162	MOB3B	0.673628	0.232707	1.53344	0.00432013	0.0446079	up
ENST00000333467	ENSG00000179750	APOBEC3B	10.7264	3.69098	1.53909	0.000155854	0.00437242	up
ENST00000536769	ENSG00000150991	UBC	2.01451	0.692151	1.54127	6.48412e-05	0.00240767	up
ENST00000265394	ENSG00000106066	CPVL	3.94168	1.35271	1.54296	0.000192421	0.00507259	up
ENST00000611745	ENSG00000177679	SRRM3	0.601636	0.206343	1.54385	0.00224327	0.0282732	up
ENST00000389857	ENSG00000015133	CCDC88C	0.890219	0.303757	1.55124	0.00189538	0.0250241	up
ENST00000311922	ENSG00000173334	TRIB1	3.39024	1.15677	1.55129	0.000726557	0.0127718	up
ENST00000525344	ENSG00000110723	EXPH5	0.691185	0.235663	1.55235	2.42963e-05	0.00138409	up
ENST00000429924	ENSG00000131374	TBC1D5	0.721016	0.245724	1.55299	0.00328125	0.0368907	up
ENST00000304195	ENSG00000172159	FRMD3	6.3193	2.15243	1.5538	6.65762e-05	0.00244486	up
ENST00000379270	ENSG00000130066	SAT1	57.7292	19.6611	1.55396	4.97914e-05	0.00206557	up
ENST00000472354	ENSG00000167526	RPL13	1.57228	0.533827	1.55842	0.00294171	0.0339711	up
ENST00000600406	ENSG00000087074	PPP1R15A	5.53425	1.8746	1.5618	0.00327484	0.0368323	up
ENST00000572925	ENSG00000141258	SGSM2	0.456577	0.15465	1.56185	0.00390375	0.041553	up
ENST00000400053	ENSG00000173482	PTPRM	0.029542	0.009976	1.56623	0.00404419	0.0425523	up
ENST00000372185	ENSG00000122378	FAM213A	4.35734	1.47126	1.56639	0.000513099	0.00997536	up
ENST00000262888	ENSG00000104783	KCNN4	8.89645	3.00371	1.56648	0.000120493	0.00366743	up
ENST00000254846	ENSG00000132510	KDM6B	0.574564	0.193936	1.56689	2.75377e-05	0.00148218	up
ENST00000333778	ENSG00000163539	CLASP2	0.398785	0.134565	1.56731	0.000231992	0.00574251	up
ENST00000398425	ENSG00000125814	NAPB	0.2925	0.097219	1.58913	0.00129402	0.0191026	up
ENST00000467634	ENSG00000114126	TFDP2	0.016888	0.005607	1.5907	0.000287726	0.00667815	up
ENST00000318528	ENSG00000177459	ERICH5	0.906884	0.300973	1.59128	0.000341357	0.00748832	up
ENST00000395254	ENSG00000138311	ZNF365	1.26702	0.419947	1.59315	0.000474536	0.009432	up
ENST00000337910	ENSG00000072422	RHOBTB1	2.65186	0.87838	1.59409	0.000428109	0.008825	up
ENST00000323482	ENSG00000154930	ACSS1	2.65801	0.876847	1.59995	4.76366e-05	0.00201075	up
ENST00000369583	ENSG00000138166	DUSP5	32.4647	10.7024	1.60093	3.63829e-06	0.000379893	up
ENST00000392870	ENSG00000198873	GRK5	3.17499	1.04657	1.60109	0.000100548	0.00322197	up
ENST00000373894	ENSG00000130768	SMPDL3B	0.269542	0.088793	1.60199	0.00288573	0.0336158	up
ENST00000322764	ENSG00000159840	ZYX	8.91724	2.93732	1.6021	2.47127e-05	0.00139485	up
ENST00000618217	ENSG00000196873	CBWD3	0.621287	0.204562	1.60272	0.000246416	0.00596153	up
ENST00000532692	ENSG00000064199	SPA17	0.308646	0.101484	1.6047	0.0042403	0.0440385	up
ENST00000361587	ENSG00000163349	HIPK1	2.23511	0.73399	1.60651	0.000978395	0.0157516	up
ENST00000394815	ENSG00000167767	KRT80	13.6241	4.47175	1.60725	0.000132224	0.00389092	up
ENST00000575251	ENSG00000167740	CYB5D2	0.35492	0.116053	1.61271	1.50511e-05	0.001012	up
ENST00000427214	ENSG00000198563	DDX39B	2.49808	0.815581	1.61492	0.000932608	0.015234	up
ENST00000307526	ENSG00000170293	CMTM8	1.25601	0.408923	1.61894	0.00351874	0.0388295	up
ENST00000336138	ENSG00000130193	THEM6	4.45782	1.45028	1.62001	0.000549276	0.01048	up
ENST00000431594	ENSG00000151689	INPP1	0.007915	0.002571	1.62226	0.00118925	0.0180148	up
ENST00000640540	ENSG00000197563	PIGN	1.70841	0.554593	1.62315	2.1281e-07	3.8684e-05	up
ENST00000478531	ENSG00000012048	BRCA1	0.93522	0.303332	1.62441	0.000800673	0.0137071	up
ENST00000381939	ENSG00000125898	FAM110A	0.360572	0.116799	1.62626	0.00394963	0.0418717	up
ENST00000518249	ENSG00000105339	DENND3	3.033	0.979358	1.63084	0.00208119	0.026874	up
ENST00000520601	ENSG00000104221	BRF2	0.106561	0.034305	1.63519	0.00396186	0.0419705	up
ENST00000443959	ENSG00000143373	ZNF687	0.32312	0.103902	1.63685	0.00427738	0.0443368	up
ENST00000372050	ENSG00000160271	RALGDS	2.16705	0.69634	1.63787	2.00705e-05	0.00120336	up
ENST00000377126	ENSG00000119138	KLF9	9.64103	3.09247	1.64043	5.0855e-06	0.000475173	up
ENST00000378455	ENSG00000183337	BCOR	1.78367	0.567865	1.65123	3.43141e-05	0.00163949	up
ENST00000269593	ENSG00000141753	IGFBP4	32.9933	10.4528	1.65828	4.00752e-07	6.43633e-05	up
ENST00000273610	ENSG00000145040	UCN2	1.74795	0.553503	1.659	0.00267164	0.0318835	up
ENST00000406337	ENSG00000083168	KAT6A	1.41802	0.448751	1.65989	0.00118266	0.0179764	up
ENST00000373129	ENSG00000196182	STK40	1.00941	0.319226	1.66086	0.000671132	0.0120872	up
ENST00000517390	ENSG00000147601	TERF1	1.20994	0.382585	1.66109	0.00176392	0.0238153	up
ENST00000544835	ENSG00000105701	FKBP8	2.69749	0.851579	1.6634	0.00142672	0.0204496	up
ENST00000622530	ENSG00000124228	DDX27	0.037761	0.01192	1.66351	0.000213883	0.0054204	up
ENST00000445355	ENSG00000151651	ADAM8	5.38785	1.6923	1.67072	9.07003e-05	0.00302014	up
ENST00000521971	ENSG00000164934	DCAF13	0.498086	0.155893	1.67584	4.25519e-06	0.000428638	up
ENST00000426905	ENSG00000006744	ELAC2	14.4096	4.50667	1.67689	0.00016395	0.00454972	up
ENST00000216180	ENSG00000100344	PNPLA3	2.0084	0.628036	1.67713	1.33666e-05	0.000924815	up
ENST00000243298	ENSG00000123570	RAB9B	0.695096	0.217182	1.67831	0.00111215	0.0172255	up
ENST00000461166	ENSG00000163659	TIPARP	0.79325	0.247588	1.67983	7.57301e-06	0.000642999	up
ENST00000262795	ENSG00000251322	SHANK3	0.522654	0.162769	1.68303	9.8818e-06	0.000774868	up
ENST00000382422	ENSG00000198604	BAZ1A	0.621287	0.192427	1.69095	0.00227235	0.0284514	up
ENST00000279477	ENSG00000101307	SIRPB1	5.45378	1.68784	1.69208	0.000418984	0.00870367	up
ENST00000619748	ENSG00000273136	NBPF26	1.10683	0.340878	1.69911	0.00440371	0.0451014	up
ENST00000409332	ENSG00000184182	UBE2F	0.846863	0.260661	1.69995	0.00125859	0.0187045	up
ENST00000395738	ENSG00000128165	ADM2	0.365016	0.112305	1.70054	0.00180521	0.0242338	up
ENST00000259939	ENSG00000137393	RNF144B	3.31668	1.01971	1.70159	4.44837e-05	0.00192736	up
ENST00000433318	ENSG00000184867	ARMCX2	1.33858	0.410935	1.70372	0.00444512	0.0453829	up
ENST00000243440	ENSG00000123685	BATF3	3.9978	1.22452	1.70699	0.00214775	0.0275404	up
ENST00000541169	ENSG00000139719	VPS33A	1.18017	0.361056	1.7087	0.000838216	0.0141082	up
ENST00000307407	ENSG00000169429	CXCL8	525.143	160.466	1.71044	9.57012e-14	8.50486e-11	up
ENST00000377190	ENSG00000162298	SYVN1	2.4511	0.746687	1.71485	0.000522023	0.0100851	up
ENST00000260356	ENSG00000137801	THBS1	9.57297	2.91278	1.71657	2.84113e-07	4.87637e-05	up
ENST00000359595	ENSG00000140511	HAPLN3	1.41159	0.429116	1.71788	0.000776536	0.0134435	up
ENST00000219271	ENSG00000102996	MMP15	1.3017	0.392374	1.73009	0.000536397	0.0102932	up
ENST00000600336	ENSG00000169136	ATF5	1.52331	0.458931	1.73086	0.000608177	0.0112704	up
ENST00000239223	ENSG00000120129	DUSP1	129.66	39.0389	1.73175	3.40445e-10	1.36147e-07	up
ENST00000622283	ENSG00000164056	SPRY1	1.16729	0.351236	1.73265	0.000882565	0.0146362	up
ENST00000430335	ENSG00000213923	CSNK1E	2.73527	0.822759	1.73314	0.00351409	0.0388026	up
ENST00000603380	ENSG00000188321	ZNF559	1.60101	0.480046	1.73774	0.00250028	0.0304566	up
ENST00000457600	ENSG00000187736	NHEJ1	0.029183	0.008723	1.74223	0.00208503	0.0268976	up
ENST00000619757	ENSG00000177374	HIC1	0.300678	0.089776	1.74382	0.000228644	0.00567931	up
ENST00000292538	ENSG00000257923	CUX1	0.878103	0.260287	1.75429	3.14582e-08	7.42485e-06	up
ENST00000262722	ENSG00000077942	FBLN1	3.30587	0.972911	1.76465	0.00366334	0.0399838	up
ENST00000358813	ENSG00000115009	CCL20	3.11084	0.912808	1.76892	0.00410759	0.0430129	up
ENST00000621157	ENSG00000186792	HYAL3	0.545362	0.1598	1.77095	0.000392595	0.00832022	up
ENST00000340954	ENSG00000124214	STAU1	16.2752	4.76534	1.77203	0.00464078	0.0468661	up
ENST00000399953	ENSG00000103148	NPRL3	0.289211	0.084614	1.77315	0.00074851	0.0130421	up
ENST00000358334	ENSG00000138119	MYOF	2.43091	0.70929	1.77705	0.000301968	0.00688887	up
ENST00000393725	ENSG00000122203	KIAA1191	1.19405	0.348114	1.77823	0.000285312	0.00664376	up
ENST00000400191	ENSG00000133216	EPHB2	2.37898	0.689585	1.78654	0.00144937	0.020708	up
ENST00000461494	ENSG00000114209	PDCD10	1.05988	0.305915	1.7927	0.0021037	0.027086	up
ENST00000578621	ENSG00000177427	MIEF2	0.782979	0.225808	1.79388	0.000472267	0.00940559	up
ENST00000606162	ENSG00000122378	FAM213A	0.761087	0.219083	1.79658	0.00151901	0.0213897	up
ENST00000555914	ENSG00000092199	HNRNPC	49.7274	14.2282	1.80528	3.41227e-05	0.00163949	up
ENST00000326172	ENSG00000144802	NFKBIZ	37.0063	10.5766	1.8069	5.04659e-08	1.12747e-05	up
ENST00000219343	ENSG00000103064	SLC7A6	6.82767	1.9485	1.80903	0.000835103	0.0140795	up
ENST00000315891	ENSG00000114544	SLC41A3	6.45251	1.83238	1.81615	0.00491648	0.0489205	up
ENST00000556102	ENSG00000100526	CDKN3	28.0588	7.96225	1.81721	0.000149579	0.00425147	up
ENST00000530225	ENSG00000140988	RPS2	3.71916	1.05229	1.82145	1.09273e-05	0.000813767	up
ENST00000420713	ENSG00000182111	ZNF716	0.976662	0.276095	1.82269	0.000281509	0.00657449	up
ENST00000409623	ENSG00000164953	TMEM67	0.045179	0.012753	1.82482	1.99834e-05	0.00120295	up
ENST00000520645	ENSG00000151914	DST	0.333147	0.093955	1.82612	6.65593e-05	0.00244486	up
ENST00000621387	ENSG00000164078	MST1R	0.28381	0.079946	1.82783	5.97187e-05	0.00229857	up
ENST00000372419	ENSG00000147224	PRPS1	9.10056	2.56264	1.82833	0.000588473	0.010997	up
ENST00000367441	ENSG00000116747	TROVE2	3.42328	0.963548	1.82895	0.00123013	0.0184247	up
ENST00000251453	ENSG00000105193	RPS16	60.9177	17.0645	1.83586	2.51051e-06	0.000286851	up
ENST00000436216	ENSG00000182197	EXT1	0.117799	0.032975	1.83688	0.000540601	0.0103454	up
ENST00000597629	ENSG00000128016	ZFP36	3.87684	1.08451	1.83785	0.000172714	0.00473081	up
ENST00000371225	ENSG00000184292	TACSTD2	9.20362	2.57048	1.84017	5.42278e-06	0.000497303	up
ENST00000393962	ENSG00000167772	ANGPTL4	10.9136	3.04706	1.84063	0.000859614	0.0143536	up
ENST00000525314	ENSG00000149182	ARFGAP2	0.235705	0.065687	1.8433	0.00441601	0.0451779	up
ENST00000451793	ENSG00000101187	SLCO4A1	1.80748	0.503066	1.84516	0.0024119	0.0296235	up
ENST00000331495	ENSG00000184922	FMNL1	2.11991	0.588821	1.8481	5.75615e-05	0.00225568	up
ENST00000453615	ENSG00000159352	PSMD4	0.095921	0.026636	1.84847	0.000592478	0.011046	up
ENST00000318962	ENSG00000178038	ALS2CL	4.00366	1.11175	1.84849	1.03767e-07	2.11721e-05	up
ENST00000252971	ENSG00000130675	MNX1	1.21859	0.337962	1.85028	0.000359726	0.00781836	up
ENST00000344041	ENSG00000136237	RAPGEF5	2.02188	0.56057	1.85073	0.00139634	0.0201519	up
ENST00000421952	ENSG00000181418	DDN	0.434129	0.120101	1.85388	0.000883331	0.0146396	up
ENST00000342232	ENSG00000104369	JPH1	0.956376	0.264206	1.85591	0.000177883	0.00481634	up
ENST00000233712	ENSG00000115363	EVA1A	0.146184	0.040262	1.86029	0.000994676	0.0159559	up
ENST00000295400	ENSG00000163235	TGFA	11.7236	3.21449	1.86676	3.54166e-07	5.90143e-05	up
ENST00000393931	ENSG00000173801	JUP	2.90615	0.795675	1.86886	0.000144392	0.00414827	up
ENST00000297564	ENSG00000164919	COX6C	5.90596	1.61455	1.87104	5.76165e-05	0.00225568	up
ENST00000623978	ENSG00000239900	ADSL	0.584556	0.159729	1.87171	0.00174623	0.0236528	up
ENST00000314250	ENSG00000111077	TNS2	0.904772	0.247095	1.87249	4.91146e-06	0.000466241	up
ENST00000591198	ENSG00000184640	2019-09-09	0.163054	0.044422	1.876	0.000385549	0.00823638	up
ENST00000619162	ENSG00000264230	ANXA8L1	7.75563	2.11152	1.87696	0.00120037	0.0181352	up
ENST00000169298	ENSG00000073849	ST6GAL1	1.00728	0.272954	1.88374	6.27845e-06	0.00055549	up
ENST00000378152	ENSG00000076928	ARHGEF1	1.77036	0.477987	1.889	0.00215369	0.0275787	up
ENST00000256637	ENSG00000134243	SORT1	11.9643	3.22446	1.8916	5.53026e-08	1.20853e-05	up
ENST00000576739	ENSG00000120071	KANSL1	0.335638	0.090221	1.89537	0.00389861	0.0415204	up
ENST00000625194	ENSG00000239900	ADSL	27.8186	7.47002	1.89686	0.000145274	0.00416461	up
ENST00000543774	ENSG00000103510	KAT8	2.94628	0.788819	1.90113	0.00200858	0.0261305	up
ENST00000357947	ENSG00000095587	TLL2	1.29268	0.345984	1.90159	3.9863e-05	0.00178683	up
ENST00000540893	ENSG00000168005	SPINDOC	0.851506	0.226718	1.90912	0.00294597	0.0340105	up
ENST00000299206	ENSG00000166169	POLL	2.37127	0.630493	1.91111	0.000422929	0.00875512	up
ENST00000535345	ENSG00000060140	STYK1	1.19018	0.313549	1.92442	0.00342852	0.0380967	up
ENST00000449264	ENSG00000232810	TNF	19.8135	5.20299	1.92907	2.05916e-06	0.000248785	up
ENST00000272462	ENSG00000144063	MALL	8.04261	2.11145	1.92943	0.000312659	0.00704823	up
ENST00000644136	ENSG00000147894	C9orf72	1.34772	0.35137	1.93946	0.000213112	0.00541321	up
ENST00000597937	ENSG00000127527	EPS15L1	0.838395	0.217991	1.94336	9.52167e-05	0.00310173	up
ENST00000491767	ENSG00000178053	MLF1	2.13383	0.554774	1.94348	0.00388666	0.0414484	up
ENST00000464029	ENSG00000008282	SYPL1	0.656772	0.169273	1.95604	0.00335279	0.0374633	up
ENST00000228945	ENSG00000111348	ARHGDIB	66.7047	1.6973	5.29647	4.39648e-14	4.08883e-11	up
ENST00000455446	ENSG00000063854	HAGH	2.66888	0.683021	1.96624	0.000125695	0.00376678	up
ENST00000248437	ENSG00000127824	TUBA4A	14.723	3.76419	1.96766	1.4544e-06	0.000190459	up
ENST00000230990	ENSG00000113070	HBEGF	17.9547	4.58828	1.96834	4.75335e-07	7.42543e-05	up
ENST00000415570	ENSG00000172071	EIF2AK3	0.08741	0.022337	1.96836	0.000786055	0.0135496	up
ENST00000642507	ENSG00000164587	RPS14	14.4942	3.70332	1.96858	6.23441e-05	0.00234986	up
ENST00000456662	ENSG00000198563	DDX39B	3.19121	0.812511	1.97364	0.00354744	0.0390814	up
ENST00000349394	ENSG00000182379	NXPH4	0.805791	0.205086	1.97418	0.000802041	0.0137129	up
ENST00000329492	ENSG00000008735	MAPK8IP2	1.52702	0.385757	1.98495	4.48349e-05	0.00193278	up
ENST00000473183	ENSG00000103067	ESRP2	0.464165	0.116643	1.99254	9.18821e-06	0.000733425	up
ENST00000613659	ENSG00000276023	DUSP14	3.92749	0.985855	1.99416	0.000169157	0.00465572	up
ENST00000425457	ENSG00000066136	NFYC	1.60131	0.401427	1.99604	8.37295e-05	0.00288058	up
ENST00000379253	ENSG00000130066	SAT1	13.6953	3.43125	1.99687	1.76906e-06	0.000219709	up
ENST00000450376	ENSG00000100129	EIF3L	1.69991	0.425781	1.99727	0.00471049	0.0473786	up
ENST00000446349	ENSG00000070159	PTPN3	0.296073	0.074141	1.99761	1.1684e-08	3.20039e-06	up
ENST00000406900	ENSG00000096717	SIRT1	0.539599	0.135026	1.99865	0.00162181	0.0224654	up
ENST00000359332	ENSG00000197776	KLHDC1	0.390596	0.097709	1.99911	0.00246085	0.0301137	up
ENST00000379426	ENSG00000205269	TMEM170B	2.52213	0.629164	2.00314	1.76289e-06	0.000219625	up
ENST00000380490	ENSG00000132965	ALOX5AP	2.53747	0.632527	2.00419	3.48145e-05	0.00164973	up
ENST00000327835	ENSG00000164684	ZNF704	1.03408	0.257481	2.00581	3.73448e-06	0.000387911	up
ENST00000164024	ENSG00000008300	CELSR3	0.56188	0.139484	2.01016	3.82118e-05	0.00173454	up
ENST00000434153	ENSG00000170632	ARMC10	2.03897	0.504856	2.0139	0.000132653	0.00389494	up
ENST00000646906	ENSG00000074800	ENO1	11.2585	2.77367	2.02115	2.43355e-05	0.00138436	up
ENST00000373487	ENSG00000167081	PBX3	0.315134	0.077464	2.02437	0.000110455	0.00346993	up
ENST00000359013	ENSG00000163513	TGFBR2	17.7384	4.34762	2.02858	4.42689e-10	1.71879e-07	up
ENST00000358491	ENSG00000197013	ZNF429	1.02117	0.249374	2.03384	0.000920118	0.0151053	up
ENST00000334808	ENSG00000175029	CTBP2	0.157109	0.038343	2.03473	0.000243378	0.00592027	up
ENST00000562631	ENSG00000205336	ADGRG1	1.34631	0.328237	2.0362	6.43744e-05	0.00239702	up
ENST00000396152	ENSG00000122643	NT5C3A	5.96422	1.44364	2.04662	0.00162955	0.0225223	up
ENST00000331163	ENSG00000100311	PDGFB	16.9655	4.0951	2.05063	7.98359e-09	2.31356e-06	up
ENST00000442711	ENSG00000122641	INHBA	2.69066	0.649433	2.05071	1.57682e-05	0.00103715	up
ENST00000327668	ENSG00000198040	ZNF84	0.157467	0.037932	2.05356	0.00321365	0.0363042	up
ENST00000376544	ENSG00000106829	TLE4	3.91103	0.940282	2.05638	0.00280539	0.0330166	up
ENST00000216115	ENSG00000100290	BIK	5.6517	1.3557	2.05964	8.33297e-06	0.000682946	up
ENST00000357578	ENSG00000112294	ALDH5A1	0.2456	0.058813	2.0621	8.3995e-05	0.00288159	up
ENST00000532378	ENSG00000186104	CYP2R1	0.321356	0.076765	2.06565	4.0949e-05	0.0018236	up
ENST00000217182	ENSG00000101210	EEF1A2	13.1602	3.1362	2.06909	7.34514e-08	1.52989e-05	up
ENST00000335670	ENSG00000069667	RORA	0.544227	0.12881	2.07896	1.16796e-05	0.000850799	up
ENST00000533550	ENSG00000110435	PDHX	0.557861	0.131125	2.08896	0.00424157	0.0440385	up
ENST00000527381	ENSG00000092208	GEMIN2	1.59194	0.373651	2.09102	0.001245	0.018585	up
ENST00000219905	ENSG00000174197	MGA	0.536428	0.125276	2.09827	0.00347901	0.0385186	up
ENST00000261507	ENSG00000052802	MSMO1	35.2146	8.22181	2.09865	1.53924e-07	2.93123e-05	up
ENST00000587591	ENSG00000152242	C18orf25	1.6065	0.374654	2.10029	0.000231385	0.00574026	up
ENST00000398158	ENSG00000160200	CBS	3.5385	0.824386	2.10175	4.79326e-05	0.00201434	up
ENST00000523161	ENSG00000164463	CREBRF	1.54445	0.359556	2.1028	0.00139853	0.0201762	up
ENST00000314583	ENSG00000180353	HCLS1	0.702661	0.163218	2.10603	0.000671223	0.0120872	up
ENST00000263735	ENSG00000119888	EPCAM	1.25413	0.291128	2.10696	0.00264114	0.0316422	up
ENST00000492693	ENSG00000006530	AGK	0.366643	0.085044	2.10809	0.0021942	0.027887	up
ENST00000583448	ENSG00000265190	ANXA8	0.838723	0.194521	2.10827	0.00443663	0.0453078	up
ENST00000504317	ENSG00000052802	MSMO1	4.44505	1.03032	2.1091	0.000791687	0.0135869	up
ENST00000395523	ENSG00000221988	PPT2	3.94053	0.912381	2.11068	0.000181236	0.00487167	up
ENST00000570215	ENSG00000065427	KARS	1.49334	0.344992	2.11391	0.0029676	0.034191	up
ENST00000260197	ENSG00000137642	SORL1	1.54068	0.355895	2.11404	6.04953e-07	9.06093e-05	up
ENST00000579593	ENSG00000004139	SARM1	0.177078	0.040886	2.11471	0.00443322	0.0452845	up
ENST00000452950	ENSG00000101138	CSTF1	3.48268	0.802202	2.11816	7.1731e-05	0.00259132	up
ENST00000397124	ENSG00000167965	MLST8	3.50762	0.799392	2.13352	0.00334328	0.0373892	up
ENST00000426142	ENSG00000198561	CTNND1	0.462581	0.105312	2.13504	5.63759e-05	0.0022462	up
ENST00000579847	ENSG00000133313	CNDP2	4.61954	1.05142	2.13541	0.00374326	0.0405682	up
ENST00000375533	ENSG00000095739	BAMBI	0.927749	0.210903	2.13715	0.000502175	0.00982029	up
ENST00000405420	ENSG00000144455	SUMF1	0.557626	0.126695	2.13794	0.000142196	0.0041177	up
ENST00000367976	ENSG00000118523	CTGF	46.2142	10.4991	2.13806	3.72737e-11	1.86327e-08	up
ENST00000372856	ENSG00000090621	PABPC4	2.72717	0.617237	2.14351	0.000143834	0.00414116	up
ENST00000350435	ENSG00000109332	UBE2D3	1.31864	0.296569	2.15261	0.00458214	0.0464498	up
ENST00000346049	ENSG00000120899	PTK2B	2.62555	0.588686	2.15705	5.02801e-07	7.75114e-05	up
ENST00000429967	ENSG00000171388	APLN	5.39285	1.20852	2.1578	2.79403e-07	4.81622e-05	up
ENST00000423015	ENSG00000118263	KLF7	0.074653	0.016717	2.15888	0.00205083	0.0265592	up
ENST00000394164	ENSG00000080815	PSEN1	14.8592	3.32705	2.15905	0.000288619	0.0066795	up
ENST00000465269	ENSG00000094631	HDAC6	0.387184	0.086684	2.15918	0.00279169	0.0328941	up
ENST00000451553	ENSG00000099910	KLHL22	0.561233	0.125527	2.1606	0.00169616	0.0231584	up
ENST00000320152	ENSG00000099256	PRTFDC1	1.74816	0.390314	2.16313	0.000113785	0.00352743	up
ENST00000550863	ENSG00000139117	CPNE8	0.331415	0.073356	2.17565	0.000341094	0.00748665	up
ENST00000565468	ENSG00000261115	TMEM178B	6.05744	1.33859	2.178	1.1984e-09	4.24116e-07	up
ENST00000426727	ENSG00000140367	UBE2Q2	0.935054	0.206182	2.18113	0.000129443	0.00384019	up
ENST00000577824	ENSG00000011143	MKS1	0.314836	0.069069	2.18849	0.00278883	0.0328783	up
ENST00000355849	ENSG00000131773	KHDRBS3	3.36881	0.738313	2.18993	1.20761e-07	2.42682e-05	up
ENST00000340630	ENSG00000100360	IFT27	0.350439	0.076579	2.19414	0.00198018	0.0258539	up
ENST00000368407	ENSG00000169242	EFNA1	8.41339	1.83434	2.19742	1.30542e-05	0.000911086	up
ENST00000498707	ENSG00000163638	ADAMTS9	2.2754	0.495392	2.19948	8.04113e-08	1.66618e-05	up
ENST00000340368	ENSG00000186480	INSIG1	30.1498	6.56298	2.19972	2.06017e-10	8.49362e-08	up
ENST00000565165	ENSG00000113273	ARSB	0.708809	0.15421	2.2005	0.00183709	0.0245463	up
ENST00000600942	ENSG00000032444	PNPLA6	0.214953	0.046763	2.20058	0.00239685	0.0294931	up
ENST00000435907	ENSG00000182022	CHST15	1.9613	0.426428	2.20144	3.38479e-07	5.67984e-05	up
ENST00000477695	ENSG00000144824	PHLDB2	1.64626	0.357286	2.20404	0.000258279	0.00618122	up
ENST00000565886	ENSG00000260001	TGFBR3L	1.10635	0.23976	2.20615	0.00146613	0.0208877	up
ENST00000272937	ENSG00000144485	HES6	1.43807	0.311642	2.20617	9.93803e-05	0.00319993	up
ENST00000297350	ENSG00000164761	TNFRSF11B	4.86667	1.05107	2.21107	1.74221e-06	0.000218274	up
ENST00000600233	ENSG00000104824	HNRNPL	0.672573	0.14376	2.22603	0.00400699	0.0423142	up
ENST00000308946	ENSG00000172927	MYEOV	2.10273	0.447875	2.23109	2.29426e-06	0.000266317	up
ENST00000454407	ENSG00000160336	ZNF761	0.092859	0.019706	2.23641	3.76882e-05	0.00172053	up
ENST00000347699	ENSG00000071054	MAP4K4	38.2632	8.08482	2.24267	0.00340704	0.0379106	up
ENST00000340513	ENSG00000088325	TPX2	2.36493	0.498878	2.24504	2.99382e-06	0.000325967	up
ENST00000301244	ENSG00000167642	SPINT2	33.3109	7.02414	2.2456	6.66134e-16	1.15823e-12	up
ENST00000336714	ENSG00000101310	SEC23B	17.6385	3.71158	2.24862	0.00110526	0.0171385	up
ENST00000530513	ENSG00000165912	PACSIN3	0.381738	0.080047	2.25366	0.000380328	0.00817287	up
ENST00000601655	ENSG00000105193	RPS16	2.71325	0.567044	2.25849	0.000943165	0.0153263	up
ENST00000264431	ENSG00000109756	RAPGEF2	0.31184	0.065062	2.26092	7.91912e-05	0.00276898	up
ENST00000523297	ENSG00000164961	WASHC5	9.12635	1.90318	2.26162	0.000687951	0.0122906	up
ENST00000262585	ENSG00000105339	DENND3	2.76758	0.574178	2.26905	0.000987814	0.0158713	up
ENST00000496182	ENSG00000198242	RPL23A	12.168	2.52193	2.2705	3.39342e-05	0.00163699	up
ENST00000257261	ENSG00000134824	FADS2	15.8984	3.25062	2.2901	4.88886e-06	0.000466241	up
ENST00000489432	ENSG00000214022	REPIN1	2.25177	0.460258	2.29055	0.00286275	0.0334847	up
ENST00000290271	ENSG00000159167	STC1	13.2963	2.69313	2.30367	1.35592e-09	4.75656e-07	up
ENST00000430553	ENSG00000134333	LDHA	85.9687	17.142	2.32627	0.00377046	0.0407195	up
ENST00000535325	ENSG00000163820	FYCO1	0.027609	0.00547	2.33553	0.000289961	0.0067028	up
ENST00000444975	ENSG00000163235	TGFA	1.23866	0.244213	2.34256	0.00506083	0.0499106	up
ENST00000342790	ENSG00000163812	ZDHHC3	0.266359	0.052143	2.35283	0.0023935	0.0294608	up
ENST00000370351	ENSG00000101194	SLC17A9	3.60469	0.7001	2.36424	8.82953e-07	0.000124332	up
ENST00000518421	ENSG00000070718	AP3M2	0.695767	0.13487	2.36703	0.00168926	0.0231116	up
ENST00000452684	ENSG00000112096	SOD2	8.7946	1.70463	2.36716	7.13998e-08	1.49495e-05	up
ENST00000450454	ENSG00000204219	TCEA3	3.16093	0.611579	2.36974	3.53709e-05	0.00165441	up
ENST00000502604	ENSG00000134058	CDK7	10.8313	2.09043	2.37334	0.00384906	0.0412019	up
ENST00000473519	ENSG00000109689	STIM2	1.24328	0.239885	2.37373	0.00278852	0.0328783	up
ENST00000559942	ENSG00000235194	PPP1R3E	0.271923	0.051777	2.39281	0.000937646	0.0152894	up
ENST00000407492	ENSG00000136244	IL6	4.35086	0.824109	2.40039	2.72234e-05	0.00147255	up
ENST00000370355	ENSG00000099194	SCD	105.289	19.9151	2.40241	0	0	up
ENST00000476756	ENSG00000186480	INSIG1	4.55107	0.860044	2.40372	7.96549e-05	0.00277481	up
ENST00000513993	ENSG00000177058	SLC38A9	3.82407	0.719986	2.40907	0.000617091	0.0113987	up
ENST00000409655	ENSG00000142102	PGGHG	0.435048	0.081785	2.41127	0.00102989	0.0163373	up
ENST00000429800	ENSG00000147996	CBWD5	2.38337	0.445939	2.41809	2.52031e-08	6.09473e-06	up
ENST00000549790	ENSG00000102189	EEA1	1.05401	0.196274	2.42494	0.000309234	0.00699863	up
ENST00000561491	ENSG00000125148	MT2A	9.6002	1.77214	2.43757	5.32252e-07	8.12415e-05	up
ENST00000559488	ENSG00000259207	ITGB3	3.90044	0.705131	2.46767	5.69138e-08	1.23698e-05	up
ENST00000595723	ENSG00000076928	ARHGEF1	1.29829	0.234413	2.46949	0.00381291	0.0410119	up
ENST00000553127	ENSG00000123352	SPATS2	2.6743	0.480358	2.47698	0.0011826	0.0179764	up
ENST00000339562	ENSG00000153234	NR4A2	0.869264	0.155743	2.48063	0.000125352	0.00376678	up
ENST00000421699	ENSG00000167110	GOLGA2	0.789239	0.141332	2.48137	0.00190564	0.0251347	up
ENST00000420846	ENSG00000135404	CD63	1.77237	0.317367	2.48146	0.00173055	0.0234598	up
ENST00000613569	ENSG00000092203	TOX4	0.005758	0.001028	2.48573	0.0042285	0.0439606	up
ENST00000576056	ENSG00000129195	PIMREG	1.24369	0.220139	2.49814	0.000668981	0.0120837	up
ENST00000330295	ENSG00000164932	CTHRC1	3.20619	0.565426	2.50345	0.000393138	0.00832732	up
ENST00000265113	ENSG00000079215	SLC1A3	1.53388	0.270457	2.50371	4.00364e-07	6.43633e-05	up
ENST00000373255	ENSG00000099284	H2AFY2	2.20755	0.388474	2.50656	1.72479e-06	0.000216906	up
ENST00000394241	ENSG00000163235	TGFA	1.39779	0.244945	2.51262	0.00486517	0.04858	up
ENST00000466547	ENSG00000163684	RPP14	0.091542	0.016024	2.5142	0.00416984	0.0435168	up
ENST00000367342	ENSG00000163362	INAVA	8.00849	1.37389	2.54326	1.87898e-10	7.82734e-08	up
ENST00000360521	ENSG00000170525	PFKFB3	3.51643	0.60148	2.54752	0.00394363	0.0418498	up
ENST00000370698	ENSG00000198689	SLC9A6	1.68176	0.28734	2.54914	1.61966e-05	0.00104735	up
ENST00000415868	ENSG00000011258	MBTD1	2.13723	0.364751	2.55076	5.10784e-05	0.00210152	up
ENST00000588173	ENSG00000160888	IER2	14.3339	2.44043	2.55423	2.47293e-05	0.00139485	up
ENST00000469926	ENSG00000105854	PON2	0.798799	0.13529	2.56178	0.00389731	0.0415204	up
ENST00000396991	ENSG00000148985	PGAP2	0.403564	0.068085	2.56739	0.00340958	0.0379178	up
ENST00000325102	ENSG00000125457	MIF4GD	0.387393	0.065137	2.57225	1.62127e-05	0.00104735	up
ENST00000394363	ENSG00000165675	ENOX2	0.231404	0.03881	2.57591	0.00253724	0.0307234	up
ENST00000426130	ENSG00000162144	CYB561A3	0.044296	0.007423	2.5771	0.000176355	0.00478571	up
ENST00000325110	ENSG00000112972	HMGCS1	39.7864	6.64936	2.58099	2.61716e-09	8.7219e-07	up
ENST00000428959	ENSG00000153827	TRIP12	0.291744	0.048217	2.59709	0.00300119	0.0344293	up
ENST00000468747	ENSG00000065809	FAM107B	1.8475	0.304948	2.59894	7.07069e-05	0.00256127	up
ENST00000637159	ENSG00000204406	MBD5	0.202494	0.033194	2.60888	0.00460765	0.0466374	up
ENST00000639949	ENSG00000170525	PFKFB3	1.38366	0.226125	2.61329	0.00374576	0.0405843	up
ENST00000455264	ENSG00000145730	PAM	4.31059	0.701154	2.62008	0	0	up
ENST00000424224	ENSG00000184792	OSBP2	1.62558	0.264318	2.62061	3.7798e-05	0.00172162	up
ENST00000614891	ENSG00000147676	MAL2	1.00853	0.162951	2.62974	2.57635e-06	0.000291047	up
ENST00000602831	ENSG00000156398	SFXN2	0.508511	0.081481	2.64174	0.00319792	0.0361776	up
ENST00000555347	ENSG00000170345	FOS	3.0794	0.492542	2.64433	1.04997e-05	0.000804396	up
ENST00000580306	ENSG00000154957	ZNF18	0.661304	0.103894	2.6702	3.04285e-05	0.00156008	up
ENST00000367033	ENSG00000076356	PLXNA2	4.43371	0.695751	2.67187	7.2653e-13	5.18833e-10	up
ENST00000321280	ENSG00000175866	BAIAP2	0.704967	0.110622	2.67192	0.00289088	0.0336339	up
ENST00000429204	ENSG00000143772	ITPKB	2.05096	0.320889	2.67615	4.52294e-07	7.14929e-05	up
ENST00000219168	ENSG00000102897	LYRM1	1.3653	0.213541	2.67663	9.48987e-07	0.000132233	up
ENST00000341012	ENSG00000130714	POMT1	4.93005	0.769986	2.6787	4.35936e-06	0.000435837	up
ENST00000476627	ENSG00000164897	TMUB1	0.939317	0.146052	2.68513	0.0045374	0.0460897	up
ENST00000555833	ENSG00000100578	KIAA0586	3.8549	0.597779	2.68901	0.000534984	0.0102809	up
ENST00000565494	ENSG00000138629	UBL7	0.692083	0.106244	2.70356	0.00291017	0.0337335	up
ENST00000429642	ENSG00000067064	IDI1	4.56095	0.694573	2.71513	3.40805e-06	0.000359608	up
ENST00000400183	ENSG00000155313	USP25	0.689801	0.104732	2.71948	4.30057e-05	0.00187756	up
ENST00000249910	ENSG00000129071	MBD4	0.19131	0.028983	2.72263	2.75992e-05	0.00148349	up
ENST00000265460	ENSG00000124920	MYRF	0.339008	0.051255	2.72555	3.03014e-06	0.000327509	up
ENST00000393451	ENSG00000004866	ST7	0.177252	0.026438	2.74512	2.65117e-05	0.00145636	up
ENST00000266269	ENSG00000100105	PATZ1	1.21326	0.179804	2.75439	4.18365e-05	0.00184667	up
ENST00000375535	ENSG00000117122	MFAP2	1.46193	0.209894	2.80014	0.00024947	0.00602449	up
ENST00000564931	ENSG00000066933	MYO9A	0.480628	0.068991	2.80044	0.00463698	0.0468394	up
ENST00000441339	ENSG00000172927	MYEOV	2.87542	0.412381	2.80172	2.61988e-05	0.00144512	up
ENST00000258743	ENSG00000136244	IL6	58.4966	8.38878	2.80182	1.01307e-08	2.87332e-06	up
ENST00000635997	ENSG00000049759	NEDD4L	3.22456	0.462344	2.80206	0.000628801	0.011544	up
ENST00000591051	ENSG00000141458	NPC1	0.581929	0.083245	2.80541	0.000244925	0.00594704	up
ENST00000376377	ENSG00000137331	IER3	13.0917	1.85095	2.82231	5.31995e-08	1.17542e-05	up
ENST00000374431	ENSG00000198121	LPAR1	8.15559	1.15135	2.82446	0.00218648	0.0278115	up
ENST00000237305	ENSG00000118515	SGK1	1.78539	0.25187	2.82548	3.83259e-10	1.50264e-07	up
ENST00000605201	ENSG00000100890	KIAA0391	4.27963	0.603479	2.82611	0.00396684	0.042001	up
ENST00000395074	ENSG00000110031	LPXN	0.920901	0.129611	2.82886	0.00290112	0.0336872	up
ENST00000414034	ENSG00000167925	GHDC	0.234888	0.033009	2.83104	0.000677194	0.0121438	up
ENST00000303562	ENSG00000170345	FOS	3.81692	0.534917	2.83502	1.24143e-10	5.51622e-08	up
ENST00000319694	ENSG00000176532	PRR15	0.515462	0.072175	2.83629	0.00217699	0.0277526	up
ENST00000258104	ENSG00000135636	DYSF	0.054042	0.007554	2.83877	8.95847e-05	0.00299047	up
ENST00000409189	ENSG00000115009	CCL20	2.32117	0.324375	2.83911	0.00230532	0.0287381	up
ENST00000425172	ENSG00000186480	INSIG1	2.37439	0.329482	2.84928	0.000666255	0.0120507	up
ENST00000523767	ENSG00000070614	NDST1	0.68678	0.094672	2.85884	0.000122026	0.00369412	up
ENST00000356628	ENSG00000198435	NRARP	0.513878	0.070776	2.86009	0.00265353	0.0317431	up
ENST00000376451	ENSG00000120549	KIAA1217	1.09115	0.148725	2.87513	5.84965e-06	0.000525693	up
ENST00000539106	ENSG00000105700	KXD1	0.503811	0.068019	2.88887	0.000839297	0.0141179	up
ENST00000508660	ENSG00000017260	ATP2C1	3.86877	0.518517	2.89941	1.38056e-06	0.000182211	up
ENST00000405375	ENSG00000124762	CDKN1A	13.3705	1.79129	2.89998	2.47806e-05	0.00139577	up
ENST00000488930	ENSG00000158092	NCK1	1.03814	0.137919	2.9121	0.00172543	0.0234142	up
ENST00000379251	ENSG00000130066	SAT1	12.3618	1.64084	2.91338	4.63436e-07	7.26795e-05	up
ENST00000285018	ENSG00000154764	WNT7A	0.782059	0.103542	2.91706	2.24041e-07	3.99984e-05	up
ENST00000302513	ENSG00000273045	C2orf15	0.905255	0.118569	2.9326	0.000433194	0.00888859	up
ENST00000311127	ENSG00000173706	HEG1	4.65778	0.594989	2.96871	2.53808e-11	1.28482e-08	up
ENST00000434602	ENSG00000048405	ZNF800	0.157312	0.020046	2.97224	0.00289149	0.0336339	up
ENST00000280696	ENSG00000151090	THRB	0.128714	0.016347	2.97707	0.00192565	0.0253484	up
ENST00000422485	ENSG00000196083	IL1RAP	6.15434	0.771037	2.99673	0.00387295	0.0413669	up
ENST00000334636	ENSG00000186104	CYP2R1	2.19311	0.272469	3.00881	1.81828e-06	0.000225123	up
ENST00000628216	ENSG00000125846	ZNF133	1.43766	0.176942	3.02237	0.000124398	0.00374863	up
ENST00000284006	ENSG00000153885	KCTD15	0.380238	0.046697	3.0255	0.000574137	0.0108295	up
ENST00000544286	ENSG00000149743	TRPT1	0.983353	0.120401	3.02986	0.00271643	0.0323216	up
ENST00000562324	ENSG00000172775	FAM192A	1.10088	0.134236	3.03582	0.00298432	0.0342948	up
ENST00000342272	ENSG00000149596	JPH2	1.95458	0.237859	3.03868	2.17488e-06	0.000256566	up
ENST00000462112	ENSG00000124783	SSR1	0.547067	0.066435	3.0417	0.000668339	0.0120775	up
ENST00000378685	ENSG00000128596	CCDC136	0.819436	0.098848	3.05135	0.000218791	0.00549603	up
ENST00000429084	ENSG00000221838	AP4M1	0.885876	0.106658	3.05411	0.00107135	0.016782	up
ENST00000626873	ENSG00000035115	SH3YL1	0.360615	0.043296	3.05815	0.000193919	0.00508848	up
ENST00000361566	ENSG00000171345	KRT19	12.0607	1.43759	3.06859	6.93223e-13	5.04049e-10	up
ENST00000367909	ENSG00000117152	RGS4	3.89642	0.463037	3.07295	3.62484e-07	5.94103e-05	up
ENST00000371369	ENSG00000125355	TMEM255A	0.939009	0.109729	3.09719	2.46904e-05	0.00139485	up
ENST00000495625	ENSG00000168386	FILIP1L	1.00783	0.117404	3.1017	0.000113146	0.00351853	up
ENST00000423313	ENSG00000235750	KIAA0040	0.308982	0.035988	3.10193	1.52254e-05	0.00101761	up
ENST00000356296	ENSG00000133961	NUMB	0.080373	0.009163	3.13282	5.81704e-06	0.000523939	up
ENST00000307808	ENSG00000172493	AFF1	1.42634	0.162012	3.13815	0.00257703	0.0310603	up
ENST00000357742	ENSG00000140563	MCTP2	0.965322	0.106714	3.17726	1.17598e-06	0.000158345	up
ENST00000457586	ENSG00000171867	PRNP	2.6798	0.296133	3.17781	0.000911152	0.0149888	up
ENST00000427845	ENSG00000114867	EIF4G1	0.764787	0.084018	3.18629	4.91994e-06	0.000466241	up
ENST00000565255	ENSG00000140525	FANCI	0.69958	0.07659	3.19126	0.00331282	0.0371726	up
ENST00000454558	ENSG00000196843	ARID5A	0.204429	0.022334	3.19429	0.00149852	0.0211757	up
ENST00000453937	ENSG00000112769	LAMA4	0.783632	0.084289	3.21676	3.13111e-05	0.00157687	up
ENST00000465387	ENSG00000116251	RPL22	34.4835	3.69331	3.22292	1.71042e-06	0.000216461	up
ENST00000401609	ENSG00000100316	RPL3	394.709	41.7273	3.24173	0.000300186	0.0068726	up
ENST00000304921	ENSG00000171863	RPS7	1.25517	0.130155	3.26958	0.000164054	0.00454972	up
ENST00000395839	ENSG00000170315	UBB	5.16452	0.534427	3.27257	2.22045e-15	3.062e-12	up
ENST00000642957	ENSG00000130703	OSBPL2	1.30721	0.13504	3.27503	0.00253986	0.0307234	up
ENST00000352482	ENSG00000101150	TPD52L2	0.784317	0.079323	3.30563	8.34441e-05	0.00287426	up
ENST00000301904	ENSG00000168077	SCARA3	0.815236	0.082247	3.30918	0.000232914	0.00574879	up
ENST00000634374	ENSG00000115380	EFEMP1	18.2756	1.83609	3.3152	0.00115662	0.0177085	up
ENST00000393087	ENSG00000197249	SERPINA1	0.379937	0.037902	3.32541	4.23655e-05	0.00186302	up
ENST00000477536	ENSG00000173706	HEG1	2.14871	0.213567	3.33071	0.000508891	0.00991284	up
ENST00000379158	ENSG00000164978	NUDT2	1.19425	0.118676	3.33101	5.06836e-05	0.00209173	up
ENST00000259395	ENSG00000136870	ZNF189	4.41101	0.432211	3.3513	4.32507e-07	6.89099e-05	up
ENST00000380913	ENSG00000146950	SHROOM2	0.570758	0.055848	3.3533	5.48683e-08	1.20562e-05	up
ENST00000569127	ENSG00000167186	COQ7	1.99166	0.194692	3.35471	0.00151236	0.0213261	up
ENST00000472441	ENSG00000169908	TM4SF1	15.7381	1.53174	3.36101	0	0	up
ENST00000586048	ENSG00000131115	ZNF227	0.908216	0.088263	3.36315	0.00202029	0.0262487	up
ENST00000340600	ENSG00000120833	SOCS2	0.527538	0.05101	3.37042	0.0048047	0.0480963	up
ENST00000304457	ENSG00000171824	EXOSC10	5.81862	0.557002	3.38492	0.000392045	0.00831739	up
ENST00000381356	ENSG00000205707	ETFRF1	3.91816	0.374507	3.38711	9.39191e-05	0.00307848	up
ENST00000467067	ENSG00000116285	ERRFI1	11.0351	1.02958	3.42196	2.27374e-13	1.85569e-10	up
ENST00000413241	ENSG00000115677	HDLBP	0.459272	0.042409	3.43691	0.000878209	0.0145849	up
ENST00000392952	ENSG00000099204	ABLIM1	0.063739	0.00588	3.43829	1.32996e-11	7.2858e-09	up
ENST00000267460	ENSG00000139946	PELI2	2.02887	0.186929	3.44012	2.01017e-12	1.29659e-09	up
ENST00000478922	ENSG00000144824	PHLDB2	3.03443	0.275968	3.45885	8.43477e-05	0.00288303	up
ENST00000504373	ENSG00000135535	CD164	1.66393	0.150936	3.46259	5.94166e-10	2.20012e-07	up
ENST00000513538	ENSG00000070814	TCOF1	1.81363	0.163651	3.47019	2.32014e-05	0.00133311	up
ENST00000417758	ENSG00000105993	DNAJB6	0.569226	0.051152	3.47614	5.10576e-05	0.00210152	up
ENST00000401931	ENSG00000169429	CXCL8	212.208	18.6697	3.50671	0	0	up
ENST00000372980	ENSG00000149596	JPH2	4.23735	0.367461	3.5275	3.33067e-15	4.1624e-12	up
ENST00000371628	ENSG00000175556	LONRF3	1.5634	0.135365	3.52976	0.0042494	0.0441053	up
ENST00000265598	ENSG00000078081	LAMP3	4.21754	0.363798	3.53519	1.54543e-13	1.31496e-10	up
ENST00000601529	ENSG00000099330	OCEL1	0.810229	0.069653	3.54007	0.000403833	0.00846863	up
ENST00000644524	ENSG00000168036	CTNNB1	2.32925	0.198215	3.55473	0.00263166	0.0315584	up
ENST00000531727	ENSG00000071894	CPSF1	0.172582	0.014676	3.55575	0.000540026	0.010343	up
ENST00000400060	ENSG00000173482	PTPRM	0.010863	0.000915	3.56951	4.84942e-07	7.54319e-05	up
ENST00000373366	ENSG00000188910	GJB3	1.10731	0.093109	3.572	0.00134256	0.019595	up
ENST00000368005	ENSG00000158796	DEDD	0.373348	0.031361	3.57348	0.00343691	0.0381687	up
ENST00000393028	ENSG00000123159	GIPC1	0.023408	0.001946	3.58842	3.02937e-05	0.00155517	up
ENST00000291009	ENSG00000159763	PIP	0.823782	0.06805	3.5976	0.000577025	0.0108592	up
ENST00000587825	ENSG00000133243	BTBD2	0.658122	0.054316	3.59891	0.00195283	0.0255716	up
ENST00000437750	ENSG00000185238	PRMT3	0.789838	0.065129	3.60018	0.00439752	0.0451002	up
ENST00000543959	ENSG00000111639	MRPL51	13.7534	1.12451	3.61241	0.00148794	0.0210723	up
ENST00000529836	ENSG00000126457	PRMT1	1.555	0.126499	3.61972	0.00148389	0.0210583	up
ENST00000479924	ENSG00000160753	RUSC1	5.17241	0.417372	3.63143	0.00332027	0.0372335	up
ENST00000535264	ENSG00000113593	PPWD1	5.19079	0.418285	3.6334	0.00171659	0.023326	up
ENST00000576861	ENSG00000183011	NAA38	9.46507	0.753474	3.65098	0.00102306	0.0162741	up
ENST00000525777	ENSG00000079459	FDFT1	5.57098	0.440921	3.65934	1.14806e-05	0.000842422	up
ENST00000367194	ENSG00000170498	KISS1	1.61249	0.126268	3.67473	0.000705008	0.0125084	up
ENST00000560949	ENSG00000146373	RNF217	0.219246	0.017042	3.68538	0.0027532	0.0325653	up
ENST00000240100	ENSG00000120875	DUSP4	1.07118	0.08243	3.69989	2.40634e-11	1.23374e-08	up
ENST00000254508	ENSG00000132182	NUP210	6.40043	0.488076	3.71299	0	0	up
ENST00000424337	ENSG00000006704	GTF2IRD1	6.14669	0.466308	3.72045	0.00468825	0.0472024	up
ENST00000572809	ENSG00000108559	NUP88	1.6865	0.127161	3.7293	0.000900789	0.0148612	up
ENST00000368368	ENSG00000160767	FAM189B	1.71643	0.126566	3.76145	0.000125745	0.00376678	up
ENST00000263753	ENSG00000129810	SGO1	3.42447	0.252423	3.76196	1.07507e-06	0.000146735	up
ENST00000375071	ENSG00000158825	CDA	1.34149	0.098482	3.76783	0.00135863	0.0197287	up
ENST00000373709	ENSG00000168528	SERINC2	13.226	0.958632	3.78626	0	0	up
ENST00000541561	ENSG00000060140	STYK1	1.00106	0.070992	3.81773	0.00103154	0.016357	up
ENST00000507013	ENSG00000052802	MSMO1	4.8754	0.345426	3.81907	0.00116917	0.0178527	up
ENST00000645393	ENSG00000197467	COL13A1	5.08105	0.357892	3.82753	2.78533e-05	0.00148935	up
ENST00000304101	ENSG00000170745	KCNS3	4.62831	0.324855	3.83262	2.98994e-08	7.11731e-06	up
ENST00000590335	ENSG00000125740	FOSB	1.4342	0.100598	3.83357	3.39447e-07	5.67984e-05	up
ENST00000246785	ENSG00000126453	BCL2L12	0.577974	0.04053	3.83394	0.00190804	0.0251497	up
ENST00000395544	ENSG00000083290	ULK2	0.597782	0.041387	3.85237	4.19674e-06	0.00042597	up
ENST00000595101	ENSG00000053501	USE1	1.18607	0.081867	3.85676	0.00125844	0.0187045	up
ENST00000329078	ENSG00000183018	SPNS2	2.2757	0.157041	3.8571	5.16343e-12	3.03663e-09	up
ENST00000545174	ENSG00000119408	NEK6	0.104228	0.007064	3.88311	0.000818386	0.0138815	up
ENST00000239938	ENSG00000120738	EGR1	17.3461	1.17519	3.88364	0	0	up
ENST00000554901	ENSG00000100596	SPTLC2	0.770136	0.051424	3.9046	0.000859535	0.0143536	up
ENST00000544280	ENSG00000198668	CALM1	9.50212	0.625344	3.92553	0.00104644	0.016534	up
ENST00000591020	ENSG00000184640	2019-09-09	0.418697	0.027427	3.93224	0.00309022	0.0351983	up
ENST00000370276	ENSG00000122483	CCDC18	2.84051	0.182212	3.96246	1.09238e-05	0.000813767	up
ENST00000375964	ENSG00000204463	BAG6	1.76207	0.112867	3.96458	5.21201e-05	0.0021334	up
ENST00000370715	ENSG00000117114	ADGRL2	3.23647	0.204689	3.98292	8.78284e-05	0.00295652	up
ENST00000302190	ENSG00000169439	SDC2	2.54369	0.1553	4.03379	3.26406e-12	2.0082e-09	up
ENST00000525077	ENSG00000177685	CRACR2B	0.570392	0.033654	4.0831	0.00178889	0.0240708	up
ENST00000541043	ENSG00000122729	ACO1	0.9591	0.055808	4.10314	6.66001e-06	0.000580262	up
ENST00000354886	ENSG00000139974	SLC38A6	2.65795	0.154236	4.1071	0.00014691	0.00420249	up
ENST00000369755	ENSG00000065613	SLK	0.826494	0.047525	4.12025	0.000391754	0.00831563	up
ENST00000411700	ENSG00000104805	NUCB1	0.550608	0.031099	4.14609	0.00441842	0.0451816	up
ENST00000533011	ENSG00000254505	CHMP4A	2.76562	0.154092	4.16574	0.00270097	0.0321759	up
ENST00000405158	ENSG00000173432	SAA1	3.87587	0.213429	4.18269	0.000120025	0.003663	up
ENST00000509430	ENSG00000164347	GFM2	17.3466	0.917841	4.24027	8.33382e-06	0.000682946	up
ENST00000475805	ENSG00000106976	DNM1	0.096201	0.005041	4.25427	0.000842472	0.0141382	up
ENST00000456575	ENSG00000163466	ARPC2	5.98293	0.313332	4.25509	0.00225999	0.0283673	up
ENST00000395680	ENSG00000025708	TYMP	0.439719	0.022978	4.25826	0.000940931	0.0153087	up
ENST00000295240	ENSG00000163093	BBS5	1.66224	0.086732	4.26042	8.88866e-06	0.000715224	up
ENST00000341491	ENSG00000162772	ATF3	2.65186	0.13825	4.26165	4.61179e-06	0.000448829	up
ENST00000525652	ENSG00000134910	STT3A	1.31231	0.067465	4.28182	0.000286592	0.00666732	up
ENST00000451956	ENSG00000114353	GNAI2	1.21211	0.061209	4.30763	0.00258447	0.0311406	up
ENST00000395789	ENSG00000204387	C6orf48	24.7915	1.24024	4.32116	0.00183472	0.024531	up
ENST00000510732	ENSG00000175471	MCTP1	0.860055	0.042904	4.32524	0.000840716	0.0141265	up
ENST00000420362	ENSG00000022267	FHL1	1.56322	0.077441	4.33528	0.00216198	0.0276747	up
ENST00000614565	ENSG00000179242	CDH4	1.52738	0.074649	4.3548	2.25267e-06	0.000263411	up
ENST00000536053	ENSG00000159403	C1R	0.025828	0.001245	4.37472	0.00170568	0.0232408	up
ENST00000536315	ENSG00000100784	RPS6KA5	0.203449	0.00964	4.39949	0.00146847	0.0208988	up
ENST00000401041	ENSG00000198160	MIER1	6.64681	0.314432	4.40184	1.24495e-07	2.47695e-05	up
ENST00000538576	ENSG00000155380	SLC16A1	30.1068	1.42398	4.40209	3.00014e-05	0.00154811	up
ENST00000522941	ENSG00000153310	FAM49B	2.64885	0.123673	4.42076	0.00448534	0.0456886	up
ENST00000590574	ENSG00000127616	SMARCA4	0.44943	0.020801	4.43337	0.000665155	0.0120417	up
ENST00000435716	ENSG00000153827	TRIP12	0.231855	0.010597	4.4515	5.90871e-07	8.88328e-05	up
ENST00000557957	ENSG00000073417	PDE8A	4.40943	0.200393	4.45969	3.06757e-06	0.000329772	up
ENST00000644379	ENSG00000012048	BRCA1	6.82535	0.30907	4.4649	0.0042897	0.044391	up
ENST00000643402	ENSG00000177189	RPS6KA3	0.048197	0.002161	4.47917	0.000201278	0.00521234	up
ENST00000403579	ENSG00000096717	SIRT1	4.45514	0.198664	4.48707	0.000415565	0.00865116	up
ENST00000444201	ENSG00000187210	GCNT1	0.607203	0.026929	4.49495	0.000119658	0.003663	up
ENST00000507000	ENSG00000204628	RACK1	0.57863	0.025603	4.49826	0.00223283	0.0281855	up
ENST00000552491	ENSG00000050405	LIMA1	7.46572	0.326626	4.51457	0.000135734	0.00396504	up
ENST00000416682	ENSG00000075413	MARK3	0.04773	0.002063	4.53208	0.000261149	0.00622756	up
ENST00000602766	ENSG00000154102	C16orf74	1.89387	0.080936	4.54841	0.000507346	0.00989721	up
ENST00000228468	ENSG00000110881	ASIC1	0.749495	0.031647	4.56578	5.84906e-05	0.0022776	up
ENST00000409429	ENSG00000115325	DOK1	0.484127	0.020297	4.57605	0.000279838	0.00654967	up
ENST00000512160	ENSG00000164211	STARD4	0.677899	0.028136	4.59058	1.63194e-05	0.00105093	up
ENST00000446501	ENSG00000185024	BRF1	0.019033	0.000786	4.59783	6.1203e-05	0.00233547	up
ENST00000535977	ENSG00000197562	RAB40C	2.37591	0.09728	4.61019	0.000977162	0.0157483	up
ENST00000322008	ENSG00000177697	CD151	24.6434	1.00532	4.61548	1.11022e-15	1.6444e-12	up
ENST00000372625	ENSG00000172465	TCEAL1	10.4832	0.426991	4.61773	5.07649e-06	0.000475173	up
ENST00000437743	ENSG00000197008	ZNF138	0.017329	0.000703	4.62352	0.00231844	0.0288568	up
ENST00000419308	ENSG00000125798	FOXA2	0.43377	0.017402	4.63961	5.73601e-05	0.00225568	up
ENST00000599460	ENSG00000125755	SYMPK	0.119131	0.004778	4.64	8.39811e-05	0.00288159	up
ENST00000527739	ENSG00000014216	CAPN1	0.593115	0.023392	4.66422	0.00436525	0.0448652	up
ENST00000441843	ENSG00000179630	LACC1	1.56113	0.061061	4.6762	3.97452e-05	0.0017859	up
ENST00000340717	ENSG00000165105	RASEF	0.603373	0.02358	4.67741	0.00321786	0.0363313	up
ENST00000263071	ENSG00000074660	SCARF1	0.70463	0.027309	4.68942	4.77132e-05	0.00201075	up
ENST00000601336	ENSG00000105323	HNRNPUL1	2.25743	0.086604	4.70411	2.27771e-05	0.0013144	up
ENST00000567891	ENSG00000140525	FANCI	3.39085	0.127682	4.73102	9.41921e-06	0.000745908	up
ENST00000455600	ENSG00000198853	RUSC2	2.29388	0.085574	4.74448	0.00193252	0.0253888	up
ENST00000354862	ENSG00000243477	NAA80	0.093766	0.003478	4.75274	0.00413498	0.0432658	up
ENST00000457313	ENSG00000135912	TTLL4	0.030303	0.001118	4.76047	6.31403e-05	0.00236844	up
ENST00000509698	ENSG00000112695	COX7A2	9.17595	0.330528	4.79501	0.000722982	0.0127291	up
ENST00000522226	ENSG00000145901	TNIP1	0.404579	0.014384	4.81388	0.00114388	0.0175739	up
ENST00000267512	ENSG00000139998	RAB15	0.511691	0.018113	4.82018	0.00231965	0.0288628	up
ENST00000442092	ENSG00000004534	RBM6	2.11749	0.074064	4.83744	0.000933828	0.0152427	up
ENST00000309415	ENSG00000172985	SH3RF3	1.04078	0.03598	4.85433	8.00104e-11	3.76435e-08	up
ENST00000377615	ENSG00000188243	COMMD6	12.2634	0.413445	4.89052	9.54594e-06	0.000752962	up
ENST00000327705	ENSG00000165810	BTNL9	1.08549	0.035753	4.92414	6.41317e-08	1.37149e-05	up
ENST00000334306	ENSG00000186212	SOWAHB	0.395209	0.012968	4.92959	0.0014829	0.0210517	up
ENST00000379375	ENSG00000078401	EDN1	7.64897	0.244963	4.96463	0	0	up
ENST00000155926	ENSG00000071575	TRIB2	0.907607	0.02853	4.99152	1.24801e-05	0.000886489	up
ENST00000530481	ENSG00000079819	EPB41L2	12.0177	0.37024	5.02055	5.99147e-05	0.00230168	up
ENST00000593863	ENSG00000105372	RPS19	270.994	8.21222	5.04434	0.000202402	0.00523222	up
ENST00000444194	ENSG00000151689	INPP1	0.614239	0.018581	5.0469	0.00488671	0.0487343	up
ENST00000379632	ENSG00000158019	BABAM2	0.89353	0.026423	5.07965	0.000532307	0.0102393	up
ENST00000503079	ENSG00000172062	SMN1	0.22125	0.006515	5.08577	0.00210925	0.0271225	up
ENST00000532577	ENSG00000166478	ZNF143	0.31936	0.008959	5.1557	0.00444753	0.0453959	up
ENST00000377491	ENSG00000116288	PARK7	7.10487	0.197292	5.1704	8.63325e-05	0.00292873	up
ENST00000327669	ENSG00000184731	FAM110C	0.818974	0.022212	5.20441	1.4621e-06	0.000190459	up
ENST00000372727	ENSG00000204070	SYS1	1.52817	0.040499	5.23778	0.00101547	0.0161984	up
ENST00000612248	ENSG00000102078	SLC25A14	0.512605	0.013579	5.2384	0.000308677	0.00698998	up
ENST00000537898	ENSG00000054392	HHAT	0.893826	0.023664	5.23923	8.53222e-05	0.00291385	up
ENST00000429457	ENSG00000106367	AP1S1	0.855293	0.021377	5.32229	0.00132096	0.0193769	up
ENST00000537888	ENSG00000131779	PEX11B	1.73335	0.043068	5.33081	0.00026149	0.00623197	up
ENST00000402527	ENSG00000100316	RPL3	282.995	6.97106	5.34325	1.1009e-12	7.72386e-10	up
ENST00000437078	ENSG00000154710	RABGEF1	4.86325	0.118754	5.35587	0.000960568	0.0155397	up
ENST00000397121	ENSG00000196109	ZNF676	0.583652	0.014184	5.36277	0.000706221	0.0125137	up
ENST00000375104	ENSG00000204310	AGPAT1	1.32326	0.03205	5.36763	8.55416e-05	0.00291667	up
ENST00000484633	ENSG00000090097	PCBP4	1.57811	0.038058	5.37385	0.000156021	0.00437242	up
ENST00000334049	ENSG00000141404	GNAL	1.174	0.027327	5.42496	1.11181e-06	0.000151232	up
ENST00000376447	ENSG00000165105	RASEF	2.57398	0.058613	5.45664	0	0	up
ENST00000296677	ENSG00000164251	F2RL1	1.31989	0.02866	5.52523	0.000240799	0.00588472	up
ENST00000375315	ENSG00000148120	C9orf3	0.538644	0.011543	5.54424	1.3439e-05	0.000926618	up
ENST00000338380	ENSG00000124107	SLPI	6.51404	0.138259	5.55811	7.2713e-07	0.000105358	up
ENST00000593618	ENSG00000182986	ZNF320	0.666259	0.014073	5.56508	0.000245265	0.00595169	up
ENST00000394987	ENSG00000167173	C15orf39	0.833409	0.017359	5.58527	3.31587e-06	0.000351025	up
ENST00000373079	ENSG00000186310	NAP1L3	3.08548	0.063399	5.60489	1.95821e-12	1.2864e-09	up
ENST00000356219	ENSG00000196498	NCOR2	0.134487	0.0027	5.63836	2.66703e-05	0.00145894	up
ENST00000559556	ENSG00000140416	TPM1	12.6095	0.247693	5.66981	0.00183219	0.0245053	up
ENST00000599973	ENSG00000105472	CLEC11A	3.13891	0.06031	5.70172	0.00349033	0.0385936	up
ENST00000400561	ENSG00000243156	MICAL3	0.71495	0.013681	5.7076	2.6827e-05	0.00146363	up
ENST00000401886	ENSG00000183597	TANGO2	1.54918	0.029488	5.71523	0.00157638	0.0219473	up
ENST00000642580	ENSG00000137462	TLR2	0.436127	0.008103	5.75015	0.00010016	0.00321728	up
ENST00000613529	ENSG00000170633	RNF34	1.52872	0.028025	5.76947	0.000790995	0.0135869	up
ENST00000646641	ENSG00000267534	S1PR2	1.13309	0.020178	5.81134	6.34733e-06	0.000560345	up
ENST00000371697	ENSG00000148677	ANKRD1	5.71331	0.101486	5.81497	1.15419e-12	7.95813e-10	up
ENST00000370690	ENSG00000022267	FHL1	2.15986	0.03827	5.81858	1.44348e-05	0.000981742	up
ENST00000374782	ENSG00000141577	CEP131	0.265213	0.004614	5.84499	3.9423e-05	0.00177341	up
ENST00000367009	ENSG00000054392	HHAT	0.586796	0.009927	5.88536	0.000404405	0.00847172	up
ENST00000393468	ENSG00000105974	CAV1	1.01921	0.016065	5.98739	8.87956e-09	2.55469e-06	up
ENST00000375703	ENSG00000204410	MSH5	2.26568	0.035614	5.99135	0.000458015	0.00918119	up
ENST00000543988	ENSG00000167770	OTUB1	4.95025	0.076434	6.01714	0.000481488	0.00953435	up
ENST00000619982	ENSG00000132153	DHX30	0.233999	0.003524	6.05314	0.000294875	0.00680228	up
ENST00000552130	ENSG00000111237	VPS29	25.2835	0.378922	6.06015	8.07919e-05	0.00280708	up
ENST00000435275	ENSG00000138326	RPS24	64.0792	0.954268	6.06932	5.29267e-06	0.000489952	up
ENST00000370661	ENSG00000129680	MAP7D3	7.52478	0.108013	6.12237	0.000204547	0.00526726	up
ENST00000259455	ENSG00000136928	GABBR2	0.51525	0.007191	6.16294	4.14888e-05	0.00183538	up
ENST00000485128	ENSG00000239382	ALKBH6	0.333733	0.004646	6.16656	0.00225959	0.0283673	up
ENST00000369754	ENSG00000112773	TENT5A	1.21109	0.015895	6.25159	1.28673e-05	0.000905947	up
ENST00000396276	ENSG00000106066	CPVL	0.957791	0.01164	6.36255	0.000932768	0.015234	up
ENST00000564537	ENSG00000103253	HAGHL	1.05244	0.01228	6.42128	0.000149518	0.00425147	up
ENST00000422087	ENSG00000135241	PNPLA8	0.937302	0.010905	6.42545	0.000375226	0.00809803	up
ENST00000415827	ENSG00000108799	EZH1	1.19197	0.013495	6.46478	0.00010003	0.00321566	up
ENST00000577922	ENSG00000108654	DDX5	6.55159	0.072992	6.48796	6.6528e-05	0.00244486	up
ENST00000332129	ENSG00000116852	KIF21B	1.48549	0.01632	6.50816	1.27713e-07	2.5284e-05	up
ENST00000395292	ENSG00000149187	CELF1	10.9125	0.119741	6.50992	0.000351628	0.00765901	up
ENST00000510515	ENSG00000138758	2019-09-11	7.29254	0.078556	6.53656	0.000647936	0.0117834	up
ENST00000502761	ENSG00000136436	CALCOCO2	1.13703	0.01207	6.5577	0.00125656	0.0187003	up
ENST00000433834	ENSG00000077549	CAPZB	5.21122	0.054829	6.57054	9.24412e-05	0.0030527	up
ENST00000374291	ENSG00000117632	STMN1	11.6232	0.12179	6.57646	0.0010686	0.0167562	up
ENST00000590194	ENSG00000013306	SLC25A39	25.0731	0.258941	6.59737	4.50062e-06	0.000444405	up
ENST00000296027	ENSG00000163735	CXCL5	1.60411	0.016179	6.63151	9.47115e-06	0.000748539	up
ENST00000334310	ENSG00000187079	TEAD1	0.369101	0.003628	6.6687	3.32039e-05	0.00161675	up
ENST00000370828	ENSG00000076716	GPC4	0.860906	0.008391	6.68087	2.16129e-07	3.91096e-05	up
ENST00000590738	ENSG00000167642	SPINT2	1.18214	0.011282	6.71123	0.000308374	0.00698998	up
ENST00000574451	ENSG00000141127	PRPSAP2	1.96729	0.017278	6.83113	0.00353527	0.0389796	up
ENST00000531917	ENSG00000163479	SSR2	6.20115	0.053254	6.8635	0.000464685	0.00929626	up
ENST00000372259	ENSG00000117419	ERI3	16.5449	0.138866	6.89655	0.00157972	0.0219814	up
ENST00000298004	ENSG00000165282	PIGO	0.966344	0.007963	6.92308	9.06208e-05	0.00302001	up
ENST00000361684	ENSG00000198792	TMEM184B	2.45368	0.019597	6.96817	9.39344e-05	0.00307848	up
ENST00000551472	ENSG00000028203	VEZT	1.03222	0.008242	6.96854	0.000790396	0.0135869	up
ENST00000370935	ENSG00000165675	ENOX2	0.217367	0.001646	7.04502	1.84674e-05	0.0011362	up
ENST00000442018	ENSG00000183337	BCOR	0.534927	0.003937	7.0861	0.000185229	0.00493833	up
ENST00000369638	ENSG00000155366	RHOC	162.827	1.0563	7.26817	0	0	up
ENST00000396383	ENSG00000170892	TSEN34	1.0707	0.006844	7.2895	0.00289762	0.0336688	up
ENST00000227451	ENSG00000110042	DTX4	1.06722	0.006661	7.32391	2.45826e-07	4.29295e-05	up
ENST00000532677	ENSG00000254986	DPP3	1.9835	0.012354	7.32693	5.09919e-06	0.000475342	up
ENST00000409212	ENSG00000130147	SH3BP4	3.64605	0.022468	7.34232	3.77693e-05	0.00172162	up
ENST00000371218	ENSG00000172456	FGGY	2.16445	0.013024	7.37668	0.000573651	0.0108263	up
ENST00000370452	ENSG00000112305	SMAP1	0.67187	0.003998	7.39276	0.0012649	0.0187693	up
ENST00000609181	ENSG00000136628	EPRS	0.542134	0.003143	7.43036	1.67031e-05	0.00106876	up
ENST00000394686	ENSG00000164023	SGMS2	0.103312	0.000582	7.47177	0.000235219	0.00578515	up
ENST00000372899	ENSG00000024048	UBR2	1.95946	0.01083	7.49928	1.66471e-05	0.00106688	up
ENST00000323076	ENSG00000136167	LCP1	2.76535	0.015134	7.51352	2.28098e-08	5.63079e-06	up
ENST00000436966	ENSG00000196187	TMEM63A	0.516189	0.002607	7.62937	0.00219215	0.0278748	up
ENST00000452722	ENSG00000182985	CADM1	6.14797	0.027472	7.80601	5.49088e-06	0.000500196	up
ENST00000620009	ENSG00000129173	E2F8	1.75094	0.007335	7.89911	0.000108136	0.00341854	up
ENST00000537315	ENSG00000111445	RFC5	0.585991	0.002296	7.99561	0.00135322	0.0196788	up
ENST00000613249	ENSG00000197863	ZNF790	1.79322	0.006564	8.09376	0.000340873	0.00748665	up
ENST00000371724	ENSG00000112759	SLC29A1	0.144464	0.000525	8.10418	0.000232354	0.00574494	up
ENST00000603011	ENSG00000107745	MICU1	0.413193	0.001451	8.15362	0.000567815	0.0107567	up
ENST00000372628	ENSG00000196507	TCEAL3	0.686068	0.002389	8.1658	0.00472532	0.0474681	up
ENST00000641471	ENSG00000131238	PPT1	2.02881	0.007061	8.16655	0.00101781	0.0162263	up
ENST00000596304	ENSG00000221983	UBA52	34.9272	0.109312	8.31976	0.000162148	0.00451563	up
ENST00000389520	ENSG00000170921	TANC2	5.22081	0.016223	8.33009	0.000475657	0.00944958	up
ENST00000611712	ENSG00000174405	LIG4	0.127672	0.000394	8.34003	0.000278658	0.00654365	up
ENST00000612742	ENSG00000123600	METTL8	0.170825	0.00051	8.38781	4.13521e-08	9.34301e-06	up
ENST00000388813	ENSG00000205336	ADGRG1	2.29664	0.005911	8.6019	9.0209e-05	0.0030088	up
ENST00000395914	ENSG00000087586	AURKA	1.96082	0.004772	8.68265	2.52988e-08	6.09473e-06	up
ENST00000490903	ENSG00000136108	CKAP2	23.4236	0.047782	8.93728	3.59073e-05	0.00167167	up
ENST00000396366	ENSG00000165060	FXN	0.81637	0.001615	8.98155	7.0938e-05	0.00256731	up
ENST00000357512	ENSG00000146757	ZNF92	0.528798	0.000914	9.17631	0.000585099	0.0109493	up
ENST00000239007	ENSG00000119950	MXI1	4.82695	0.008211	9.19934	3.50246e-06	0.000368597	up
ENST00000330333	ENSG00000182240	BACE2	3.32559	0.004793	9.43846	1.84297e-14	1.79762e-11	up
ENST00000006275	ENSG00000007255	TRAPPC6A	0.649565	0.000921	9.46206	0.000465145	0.0093008	up
ENST00000412051	ENSG00000146540	C7orf50	15.9217	0.020588	9.59497	2.08554e-05	0.00123195	up
ENST00000324765	ENSG00000147202	DIAPH2	3.46208	0.004459	9.6007	4.86645e-07	7.54319e-05	up
ENST00000368086	ENSG00000162729	IGSF8	1.34018	0.001415	9.8874	0.000790548	0.0135869	up
ENST00000591295	ENSG00000087152	ATXN7L3	11.9865	0.012198	9.94055	0.00227968	0.0285074	up
ENST00000479899	ENSG00000160124	CCDC58	6.98168	0.006894	9.98402	0.0009774	0.0157483	up
ENST00000443094	ENSG00000243477	NAA80	1.03926	0.000994	10.03	0.000218471	0.00549488	up
ENST00000432087	ENSG00000123485	HJURP	0.754756	0.000635	10.215	0.000543963	0.0103943	up
ENST00000392668	ENSG00000134954	ETS1	16.7276	0.007467	11.1294	5.08042e-06	0.000475173	up
ENST00000444761	ENSG00000180398	MCFD2	32.2871	0.013996	11.1717	6.03449e-05	0.0023147	up
ENST00000466072	ENSG00000114054	PCCB	12.3245	0.004529	11.41	0.000154981	0.00435894	up
ENST00000557150	ENSG00000100823	APEX1	0.618216	0.000223	11.4369	0.00428248	0.0443646	up
ENST00000451997	ENSG00000285304	Z83844.3	0.645564	0.000223	11.4993	0.00125694	0.0187003	up
ENST00000375905	ENSG00000107897	ACBD5	7.35191	0.002512	11.5151	2.49248e-07	4.31501e-05	up
ENST00000624406	ENSG00000274276	CBSL	5.79572	0.001917	11.5619	4.26414e-12	2.54519e-09	up
ENST00000446152	ENSG00000089094	KDM2B	3.65626	0.000988	11.8536	0.00290636	0.0336991	up
ENST00000646492	ENSG00000175354	PTPN2	2.80261	0.000618	12.1469	0.000758282	0.0131845	up
ENST00000598312	ENSG00000181894	ZNF329	2.14691	0.000326	12.6851	0.000186693	0.00496743	up
ENST00000601449	ENSG00000104824	HNRNPL	0.009451	1e-06	13.2063	0.00362768	0.0397346	up
ENST00000396603	ENSG00000122705	CLTA	1.18861	2.8e-05	15.3735	0.000700991	0.0124593	up
