# Supplementary material for: KDM6A-ARHGDIB axis blocks metastasis of bladder cancer by inhibiting Rac1
Source: Mol Cancer. 2021 May 18;20:77. doi: 10.1186/s12943-021-01369-9 (PMC8130406; doi:10.1186/s12943-021-01369-9)
Supplement: Supplementary file 3 — Additional file 3. [file 12943_2021_1369_MOESM3_ESM.xlsx]

## Sheet: Sheet1
transcript_id	gene_id	gene_name	T24_shKDM6A_FPKM	T24_NS_FPKM	log2.foldchange.	pvalue	qvalue	Regulated
ENST00000619300	ENSG00000121390	PSPC1	0.002382	26.3502	-13.4334	0.000615225	0.0147676	down
ENST00000372923	ENSG00000106976	DNM1	0.000229	2.16141	-13.2043	2.99697e-05	0.00244122	down
ENST00000495262	ENSG00000111846	GCNT2	7.4e-05	0.214072	-11.4983	0.000622211	0.0148061	down
ENST00000571688	ENSG00000189067	LITAF	0.002122	4.23555	-10.9629	0.00203636	0.0297693	down
ENST00000543146	ENSG00000166226	CCT2	0.121711	228.451	-10.8742	0.00428908	0.0469644	down
ENST00000323492	ENSG00000064012	CASP8	0.012748	21.6627	-10.7307	0.00190382	0.0285062	down
ENST00000512163	ENSG00000113328	CCNG1	0.00122	2.03882	-10.7066	0.00396034	0.044762	down
ENST00000398810	ENSG00000106070	GRB10	0.001407	2.20265	-10.6124	0.000383801	0.0119017	down
ENST00000412398	ENSG00000164051	CCDC51	0.001564	1.30877	-9.70875	0.000946166	0.019252	down
ENST00000347302	ENSG00000121417	ZNF211	0.002133	1.757	-9.68602	0.00176167	0.0271262	down
ENST00000226578	ENSG00000109323	MANBA	0.001917	1.56281	-9.67108	0.00018361	0.00917269	down
ENST00000561769	ENSG00000138614	INTS14	0.003185	2.13565	-9.38916	0.00345056	0.0413388	down
ENST00000426335	ENSG00000149182	ARFGAP2	0.002792	1.79423	-9.32785	0.000323446	0.0114115	down
ENST00000398812	ENSG00000106070	GRB10	0.002296	1.39244	-9.24428	0.00449089	0.0482987	down
ENST00000620009	ENSG00000129173	E2F8	0.006811	2.78151	-8.67379	0.000981992	0.0196235	down
ENST00000621302	ENSG00000153094	BCL2L11	0.002722	1.0128	-8.53947	0.00017008	0.00882438	down
ENST00000446852	ENSG00000163029	SMC6	0.008313	2.75184	-8.37081	0.000448787	0.012856	down
ENST00000426836	ENSG00000149636	DSN1	0.016574	5.32877	-8.32874	0.000112229	0.00673678	down
ENST00000626972	ENSG00000156261	CCT8	0.745579	232.847	-8.28681	0.000973827	0.0195633	down
ENST00000454950	ENSG00000204130	RUFY2	0.001116	0.322463	-8.17465	0.00101842	0.0200069	down
ENST00000307377	ENSG00000170266	GLB1	0.017871	5.15665	-8.17267	0.00406381	0.0455268	down
ENST00000355640	ENSG00000101966	XIAP	0.03054	8.78226	-8.16775	2.50357e-06	0.000345493	down
ENST00000340171	ENSG00000174928	C3orf33	0.000436	0.121682	-8.12457	0.000260383	0.0107466	down
ENST00000524634	ENSG00000168958	MFF	0.011969	2.99814	-7.96862	0.00072174	0.0160219	down
ENST00000262547	ENSG00000089091	DZANK1	0.000876	0.211855	-7.91793	0.000652736	0.0151612	down
ENST00000415168	ENSG00000198453	ZNF568	0.001401	0.336562	-7.90827	1.01757e-05	0.00104176	down
ENST00000331666	ENSG00000184110	EIF3C	0.016308	3.46826	-7.73249	8.19557e-08	2.31814e-05	down
ENST00000599537	ENSG00000142546	NOSIP	0.028055	5.71029	-7.66916	0.00290746	0.0373028	down
ENST00000398158	ENSG00000160200	CBS	0.011205	2.20723	-7.62195	0.00262057	0.034916	down
ENST00000330333	ENSG00000182240	BACE2	0.010138	1.86063	-7.51988	1.00201e-07	2.66481e-05	down
ENST00000598925	ENSG00000197756	RPL37A	0.034089	5.86816	-7.42746	0.00160583	0.0256014	down
ENST00000409990	ENSG00000196151	WDSUB1	0.014586	2.44537	-7.38933	0.0022213	0.0313764	down
ENST00000236698	ENSG00000118007	STAG1	0.142813	23.1103	-7.33827	0.000204331	0.0095413	down
ENST00000367296	ENSG00000134369	NAV1	9.6e-05	0.014116	-7.20008	0.000264155	0.0108024	down
ENST00000457215	ENSG00000135916	ITM2C	0.118699	17.1851	-7.17771	0.00123747	0.0219693	down
ENST00000615853	ENSG00000277745	H2AFB3	0.006349	0.869781	-7.09798	0.0033278	0.0405035	down
ENST00000505934	ENSG00000205302	SNX2	0.010707	1.42782	-7.05912	0.00291494	0.0373511	down
ENST00000432649	ENSG00000115363	EVA1A	0.028002	3.56312	-6.99147	0.000709136	0.0158069	down
ENST00000377255	ENSG00000189298	ZKSCAN3	0.009087	1.14376	-6.97576	0.000261263	0.0107719	down
ENST00000545653	ENSG00000153071	DAB2	0.003979	0.468493	-6.87948	0.000464811	0.0130166	down
ENST00000425930	ENSG00000172113	NME6	0.009014	1.01576	-6.81618	0.00368763	0.0429739	down
ENST00000356200	ENSG00000008128	CDK11A	0.006868	0.745076	-6.76135	0.00366716	0.0428472	down
ENST00000539140	ENSG00000156171	DRAM2	0.010662	1.1244	-6.72054	0.000205087	0.00955439	down
ENST00000381733	ENSG00000104763	ASAH1	0.100168	10.5415	-6.71752	0.000237641	0.0102947	down
ENST00000372259	ENSG00000117419	ERI3	0.116437	11.1224	-6.57778	0.000430055	0.012708	down
ENST00000615255	ENSG00000150764	DIXDC1	0.056246	4.84629	-6.42899	0.00366328	0.0428472	down
ENST00000409868	ENSG00000204843	DCTN1	0.000408	0.034691	-6.40985	0.00395198	0.0447053	down
ENST00000511529	ENSG00000174720	LARP7	0.038316	3.23864	-6.4013	0.000894263	0.0185591	down
ENST00000448928	ENSG00000167528	ZNF641	0.005593	0.465729	-6.37972	0.00264064	0.0350903	down
ENST00000361392	ENSG00000126091	ST3GAL3	0.005085	0.408249	-6.32706	9.21252e-05	0.00582608	down
ENST00000373734	ENSG00000149636	DSN1	0.024112	1.89265	-6.29451	0.00122864	0.0218983	down
ENST00000409451	ENSG00000204120	GIGYF2	0.19274	13.5952	-6.1403	0.0042697	0.0469276	down
ENST00000357540	ENSG00000155256	ZFYVE27	0.027439	1.87467	-6.09426	0.000338121	0.0114385	down
ENST00000548201	ENSG00000139644	TMBIM6	0.574759	38.8706	-6.07958	8.95382e-05	0.00577155	down
ENST00000274030	ENSG00000145390	USP53	0.349492	21.2576	-5.92658	0.00288203	0.0370649	down
ENST00000290037	ENSG00000148396	SEC16A	0.016732	0.981849	-5.87482	7.01737e-09	2.87554e-06	down
ENST00000419325	ENSG00000138688	KIAA1109	0.040517	2.33904	-5.85124	0	0	down
ENST00000329078	ENSG00000183018	SPNS2	0.07935	4.5461	-5.84025	2.4647e-14	3.09304e-11	down
ENST00000232519	ENSG00000114405	C3orf14	0.148512	8.24321	-5.79456	0.00119189	0.0215506	down
ENST00000619054	ENSG00000112305	SMAP1	0.037896	2.0896	-5.78504	0.00131989	0.0227227	down
ENST00000449340	ENSG00000116455	WDR77	0.024338	1.33822	-5.78096	0.00214987	0.030735	down
ENST00000396307	ENSG00000069974	RAB27A	0.006569	0.356921	-5.76379	0.000485783	0.0131367	down
ENST00000509358	ENSG00000131844	MCCC2	0.258528	13.8239	-5.7407	2.00608e-05	0.00177446	down
ENST00000277882	ENSG00000148688	RPP30	0.036794	1.84556	-5.64845	0.000600261	0.0146508	down
ENST00000414034	ENSG00000167925	GHDC	0.002019	0.100787	-5.64152	0.00139657	0.0234514	down
ENST00000411651	ENSG00000184900	SUMO3	0.076762	3.73662	-5.6052	0.00139746	0.0234514	down
ENST00000440838	ENSG00000173692	PSMD1	0.330576	15.2887	-5.53134	0.000856729	0.0180791	down
ENST00000564845	ENSG00000177200	CHD9	0.000549	0.023626	-5.42743	0.000835128	0.0177345	down
ENST00000438707	ENSG00000138688	KIAA1109	0.232708	9.93402	-5.41578	4.95597e-05	0.00366523	down
ENST00000609145	ENSG00000124299	PEPD	0.0116	0.4745	-5.35421	0.0020013	0.0294604	down
ENST00000394180	ENSG00000080822	CLDND1	0.030139	1.21654	-5.33501	2.79132e-08	9.38126e-06	down
ENST00000448034	ENSG00000197323	TRIM33	0.010751	0.428232	-5.31585	0.00111319	0.0208582	down
ENST00000424766	ENSG00000064933	PMS1	0.064761	2.56619	-5.30836	0.00146407	0.0241653	down
ENST00000361229	ENSG00000198908	BHLHB9	0.049293	1.92028	-5.28379	0.000164548	0.00867183	down
ENST00000435298	ENSG00000164920	OSR2	0.018559	0.687036	-5.21019	0.000643381	0.015074	down
ENST00000223122	ENSG00000106392	C1GALT1	0.054429	1.99145	-5.1933	0.000418753	0.0125262	down
ENST00000538265	ENSG00000175832	ETV4	0.011572	0.41771	-5.17379	0.000580558	0.0144359	down
ENST00000372485	ENSG00000171462	DLK2	0.001685	0.058238	-5.11114	0.000607037	0.014694	down
ENST00000600233	ENSG00000104824	HNRNPL	0.051041	1.43362	-4.81186	0.00052032	0.0135243	down
ENST00000380277	ENSG00000168994	PXDC1	0.031948	0.893323	-4.80538	0.000940455	0.0192136	down
ENST00000588847	ENSG00000078687	TNRC6C	0.004704	0.129944	-4.78786	0.000313877	0.0113267	down
ENST00000344387	ENSG00000186448	ZNF197	0.204226	5.43436	-4.73387	0.00310714	0.0388955	down
ENST00000431623	ENSG00000047315	POLR2B	1.35151	35.6413	-4.72091	0.00238374	0.0327605	down
ENST00000587367	ENSG00000125743	SNRPD2	0.088891	2.31256	-4.70131	0.00373017	0.0432063	down
ENST00000298004	ENSG00000165282	PIGO	0.027559	0.706549	-4.68019	0.00122808	0.0218983	down
ENST00000504273	ENSG00000109762	SNX25	0.001424	0.035943	-4.65769	0.00125324	0.0221414	down
ENST00000370092	ENSG00000067829	IDH3G	0.016505	0.393755	-4.57632	0.000514625	0.013465	down
ENST00000368488	ENSG00000111860	CEP85L	0.133512	3.16162	-4.56562	0.000152606	0.00831387	down
ENST00000296027	ENSG00000163735	CXCL5	0.755492	17.6522	-4.54629	0	0	down
ENST00000554913	ENSG00000126215	XRCC3	0.019241	0.433925	-4.49519	0.000595538	0.0146379	down
ENST00000481941	ENSG00000174953	DHX36	0.052166	1.14501	-4.45611	0.00143171	0.0237831	down
ENST00000610552	ENSG00000136856	SLC2A8	0.156151	3.35244	-4.4242	0.0012414	0.0220031	down
ENST00000371697	ENSG00000148677	ANKRD1	0.415813	8.85937	-4.4132	2.4647e-14	3.09304e-11	down
ENST00000644513	ENSG00000215301	DDX3X	0.140817	2.93958	-4.38372	0.00037159	0.0117147	down
ENST00000222753	ENSG00000106031	HOXA13	0.025097	0.51733	-4.3655	2.4767e-06	0.000344149	down
ENST00000393441	ENSG00000166167	BTRC	0.063018	1.28971	-4.35514	0.00218238	0.031001	down
ENST00000599456	ENSG00000171649	ZIK1	0.270259	5.46643	-4.33818	0.000214008	0.00974364	down
ENST00000537517	ENSG00000172661	WASHC2C	0.160636	3.18738	-4.3105	0.000539193	0.013811	down
ENST00000544408	ENSG00000100372	SLC25A17	0.157179	3.07367	-4.28948	0.00163395	0.0258738	down
ENST00000587939	ENSG00000198551	ZNF627	0.037488	0.716601	-4.25667	0.00369519	0.0429995	down
ENST00000343533	ENSG00000165240	ATP7A	0.005439	0.101858	-4.22707	0.00316642	0.0392651	down
ENST00000520337	ENSG00000164932	CTHRC1	0.062292	1.15895	-4.21763	0.00364998	0.042746	down
ENST00000528995	ENSG00000166333	ILK	1.22718	22.7635	-4.21331	0.000878561	0.0183852	down
ENST00000315274	ENSG00000196611	MMP1	0.06401	1.16429	-4.18501	1.38948e-05	0.00134435	down
ENST00000543538	ENSG00000163697	APBB2	0.007457	0.134757	-4.17562	0.000329621	0.0114115	down
ENST00000621592	ENSG00000136997	MYC	0.151799	2.73264	-4.17006	0.00124267	0.0220031	down
ENST00000509736	ENSG00000145425	RPS3A	0.315378	5.63548	-4.15938	4.56803e-05	0.00345467	down
ENST00000542531	ENSG00000110200	ANAPC15	0.042457	0.747532	-4.13806	0.00198426	0.0292955	down
ENST00000510515	ENSG00000138758	2019-09-11	0.385227	6.75036	-4.13118	0.00129849	0.0225247	down
ENST00000391771	ENSG00000179820	MYADM	0.614554	10.3951	-4.08022	7.882e-05	0.00520601	down
ENST00000340026	ENSG00000056972	TRAF3IP2	0.05935	0.998621	-4.07262	0.00436186	0.0474792	down
ENST00000324765	ENSG00000147202	DIAPH2	0.195122	3.26356	-4.064	0.000324244	0.0114115	down
ENST00000301776	ENSG00000162174	ASRGL1	0.046628	0.767245	-4.04042	0.00456657	0.0487369	down
ENST00000372830	ENSG00000084072	PPIE	0.810737	12.9851	-4.00147	0.0015651	0.0252212	down
ENST00000334049	ENSG00000141404	GNAL	0.029023	0.451256	-3.95868	8.28197e-06	0.000882194	down
ENST00000549122	ENSG00000120833	SOCS2	0.110226	1.71276	-3.95779	0.00291867	0.0373631	down
ENST00000589823	ENSG00000062716	VMP1	0.270037	4.18589	-3.95431	0.000988854	0.0196851	down
ENST00000306802	ENSG00000138688	KIAA1109	2.65881	41.1304	-3.95135	0	0	down
ENST00000356521	ENSG00000172785	CBWD1	0.008877	0.13492	-3.92589	1.71537e-06	0.000258969	down
ENST00000545703	ENSG00000003096	KLHL13	0.242769	3.59467	-3.8882	0.000196749	0.00936595	down
ENST00000322734	ENSG00000144792	ZNF660	0.037003	0.539359	-3.86553	6.28981e-06	0.000709512	down
ENST00000227756	ENSG00000110328	GALNT18	0.049519	0.716531	-3.85498	0.000375775	0.0117801	down
ENST00000314583	ENSG00000180353	HCLS1	0.963138	13.8651	-3.84758	2.08722e-14	2.79395e-11	down
ENST00000537716	ENSG00000167775	CD320	0.257204	3.70063	-3.84679	0.00354634	0.04201	down
ENST00000428020	ENSG00000088726	TMEM40	0.02121	0.304919	-3.84561	0.00271085	0.0356341	down
ENST00000646590	ENSG00000133835	HSD17B4	0.066601	0.93045	-3.80431	0.00374672	0.0432641	down
ENST00000614624	ENSG00000178982	EIF3K	1.3085	18.1859	-3.79683	0.00452574	0.0484842	down
ENST00000585630	ENSG00000099622	CIRBP	0.029239	0.387555	-3.72844	0.000746315	0.0164132	down
ENST00000621813	ENSG00000164548	TRA2A	0.309215	4.0678	-3.71757	0.00184928	0.0279564	down
ENST00000369755	ENSG00000065613	SLK	0.050257	0.649959	-3.69295	0.000372533	0.0117335	down
ENST00000417391	ENSG00000079246	XRCC5	0.24597	3.18061	-3.69275	1.04428e-06	0.000175465	down
ENST00000558190	ENSG00000066427	ATXN3	0.258455	3.30072	-3.6748	0.000908615	0.0188083	down
ENST00000425173	ENSG00000108384	RAD51C	0.076871	0.974758	-3.66453	0.00163818	0.0259	down
ENST00000425432	ENSG00000102984	ZNF821	0.01424	0.180189	-3.66149	0.00386361	0.0439692	down
ENST00000420643	ENSG00000119487	MAPKAP1	0.13326	1.66657	-3.64457	0.00105833	0.0202963	down
ENST00000371936	ENSG00000123496	IL13RA2	0.220999	2.73255	-3.62814	0.000165538	0.00870117	down
ENST00000489615	ENSG00000152061	RABGAP1L	0.071271	0.878615	-3.62384	0.00415629	0.0460827	down
ENST00000424307	ENSG00000064933	PMS1	0.963325	11.7856	-3.61286	2.51453e-05	0.00213485	down
ENST00000229332	ENSG00000111729	CLEC4A	0.032849	0.3953	-3.58903	0.0016918	0.0264458	down
ENST00000358792	ENSG00000130299	GTPBP3	0.318012	3.77512	-3.56937	0.000473851	0.0130693	down
ENST00000370867	ENSG00000162623	TYW3	0.65496	7.76329	-3.56719	6.83853e-12	5.49243e-09	down
ENST00000591901	ENSG00000175354	PTPN2	0.132802	1.54735	-3.54245	0.0045263	0.0484842	down
ENST00000442157	ENSG00000178035	IMPDH2	0.621175	7.05104	-3.50476	3.67863e-08	1.19134e-05	down
ENST00000373255	ENSG00000099284	H2AFY2	0.459478	5.05445	-3.45949	9.44449e-10	4.75595e-07	down
ENST00000407186	ENSG00000138101	DTNB	0.234978	2.56949	-3.45088	0.00248095	0.0336607	down
ENST00000357123	ENSG00000187778	MCRS1	0.053639	0.585947	-3.44942	0.0012856	0.0224272	down
ENST00000427814	ENSG00000153814	JAZF1	0.098026	1.06266	-3.43838	0.000513707	0.013465	down
ENST00000618353	ENSG00000151422	FER	0.079038	0.853069	-3.43204	0.00398114	0.0448862	down
ENST00000367055	ENSG00000112096	SOD2	0.009251	0.099678	-3.42959	0.00411627	0.0457898	down
ENST00000398093	ENSG00000187240	DYNC2H1	0.000228	0.002456	-3.4292	5.50881e-06	0.000643089	down
ENST00000442961	ENSG00000127989	MTERF1	0.056268	0.603618	-3.42325	0.00201557	0.0295838	down
ENST00000278949	ENSG00000160588	MPZL3	0.361714	3.87603	-3.42166	3.11214e-07	6.94317e-05	down
ENST00000284006	ENSG00000153885	KCTD15	0.104827	1.10396	-3.39661	1.39758e-08	5.29471e-06	down
ENST00000511653	ENSG00000138663	COPS4	1.62562	16.9638	-3.38339	0.00172678	0.0267841	down
ENST00000335670	ENSG00000069667	RORA	0.038625	0.402401	-3.38103	1.01795e-07	2.68471e-05	down
ENST00000521999	ENSG00000164934	DCAF13	0.841431	8.62369	-3.35739	0.00158852	0.0254455	down
ENST00000449942	ENSG00000173486	FKBP2	0.069518	0.712343	-3.35711	0.00287259	0.0370091	down
ENST00000642507	ENSG00000164587	RPS14	2.96901	30.0434	-3.339	0.000303338	0.0112565	down
ENST00000393980	ENSG00000170231	FABP6	0.342407	3.41181	-3.31675	1.78818e-06	0.000265962	down
ENST00000420847	ENSG00000107077	KDM4C	0.051927	0.516775	-3.31498	0.00425472	0.0468113	down
ENST00000216146	ENSG00000100316	RPL3	59.1127	581.34	-3.29784	2.40517e-12	2.14637e-09	down
ENST00000446180	ENSG00000138688	KIAA1109	12.386	117.63	-3.24748	0	0	down
ENST00000005082	ENSG00000005801	ZNF195	0.078928	0.741875	-3.23257	0.000182185	0.00913895	down
ENST00000456515	ENSG00000093183	SEC22C	0.410872	3.83146	-3.22113	0.00102636	0.0200958	down
ENST00000355849	ENSG00000131773	KHDRBS3	0.803604	7.4448	-3.21168	6.743e-10	3.56296e-07	down
ENST00000491268	ENSG00000155906	RMND1	0.097048	0.897538	-3.2092	0.00390911	0.0443326	down
ENST00000438015	ENSG00000149554	CHEK1	0.5776	5.3214	-3.20366	0.000465856	0.0130277	down
ENST00000543251	ENSG00000164338	UTP15	0.598093	5.46452	-3.19165	0.00314024	0.0391389	down
ENST00000614442	ENSG00000177106	EPS8L2	1.1189	10.2101	-3.18984	0.00033339	0.0114115	down
ENST00000591206	ENSG00000186812	ZNF397	0.018948	0.172329	-3.18505	0.00216822	0.0308983	down
ENST00000562631	ENSG00000205336	ADGRG1	0.216894	1.97062	-3.18359	0.000601604	0.014652	down
ENST00000309703	ENSG00000138660	AP1AR	1.21836	11.0544	-3.18161	3.42064e-05	0.00272012	down
ENST00000535656	ENSG00000110917	MLEC	0.58758	5.28584	-3.16928	0.00394274	0.0446133	down
ENST00000518995	ENSG00000147677	EIF3H	0.100242	0.899269	-3.16527	0.00124201	0.0220031	down
ENST00000375533	ENSG00000095739	BAMBI	0.185926	1.65698	-3.15575	1.14307e-06	0.000187361	down
ENST00000538716	ENSG00000168591	TMUB2	0.057485	0.508216	-3.14418	0.00119524	0.0215679	down
ENST00000540998	ENSG00000197622	CDC42SE1	0.544171	4.73248	-3.12046	0.000536601	0.013778	down
ENST00000356819	ENSG00000157168	NRG1	0.005902	0.051277	-3.11904	0.00286958	0.0370056	down
ENST00000370793	ENSG00000077254	USP33	3.31029	28.206	-3.09097	0.000358283	0.0115752	down
ENST00000379375	ENSG00000078401	EDN1	0.237825	2.00009	-3.0721	4.59895e-06	0.00055628	down
ENST00000502658	ENSG00000164182	NDUFAF2	0.207043	1.72978	-3.06259	0.000286607	0.0110981	down
ENST00000395759	ENSG00000163738	MTHFD2L	0.119455	0.99585	-3.05946	0.000223735	0.00994094	down
ENST00000505016	ENSG00000280987	MATR3	0.479534	3.93884	-3.03807	0.00358921	0.0423359	down
ENST00000242067	ENSG00000122507	BBS9	0.168966	1.38385	-3.03388	8.16555e-07	0.000149732	down
ENST00000481508	ENSG00000106028	SSBP1	0.741861	6.04429	-3.02635	0.00463643	0.0492695	down
ENST00000372073	ENSG00000157600	TMEM164	0.245271	1.98726	-3.01833	5.00606e-05	0.00369547	down
ENST00000359237	ENSG00000170965	PLAC1	0.276812	2.16831	-2.96959	1.22261e-05	0.00120633	down
ENST00000261892	ENSG00000074621	SLC24A1	0.041511	0.32127	-2.95222	0.000190099	0.00935958	down
ENST00000389960	ENSG00000137501	SYTL2	0.01168	0.090289	-2.95051	0.003414	0.0410477	down
ENST00000582888	ENSG00000104904	OAZ1	33.5882	257.251	-2.93715	0.00207398	0.030111	down
ENST00000611712	ENSG00000174405	LIG4	0.001009	0.007628	-2.91838	0.000465781	0.0130277	down
ENST00000444746	ENSG00000080345	RIF1	0.305718	2.2897	-2.90489	2.07456e-07	4.87195e-05	down
ENST00000314674	ENSG00000112339	HBS1L	0.042427	0.317649	-2.90438	0.00414869	0.0460611	down
ENST00000520991	ENSG00000182372	CLN8	0.067096	0.497453	-2.89026	0.000685677	0.0154606	down
ENST00000240100	ENSG00000120875	DUSP4	0.185535	1.36375	-2.87781	1.75584e-06	0.000262122	down
ENST00000337221	ENSG00000168077	SCARA3	0.072733	0.529799	-2.86476	9.88868e-05	0.00612823	down
ENST00000622749	ENSG00000277150	F8A3	0.184523	1.33638	-2.85646	2.22647e-05	0.00194371	down
ENST00000265854	ENSG00000002822	MAD1L1	0.264263	1.91294	-2.85575	0.00313432	0.0391138	down
ENST00000437278	ENSG00000184216	IRAK1	0.106221	0.767139	-2.85242	0.00397133	0.0448248	down
ENST00000367332	ENSG00000116857	TMEM9	2.0846	15.0242	-2.84945	0.00140267	0.0235094	down
ENST00000328945	ENSG00000184860	SDR42E1	0.109123	0.782226	-2.84163	1.27147e-06	0.000203359	down
ENST00000391418	ENSG00000212724	KRTAP2-3	0.432341	3.0441	-2.81577	5.35879e-06	0.00063108	down
ENST00000409189	ENSG00000115009	CCL20	0.264077	1.84484	-2.80447	0.0011095	0.0208495	down
ENST00000355801	ENSG00000188243	COMMD6	0.234716	1.60609	-2.77457	0.000679086	0.0154071	down
ENST00000504432	ENSG00000151247	EIF4E	0.283681	1.92521	-2.76267	5.34973e-05	0.00389193	down
ENST00000642675	ENSG00000168724	DNAJC21	0.046808	0.312384	-2.73849	0.000614505	0.0147591	down
ENST00000278601	ENSG00000149300	C11orf52	0.110516	0.735545	-2.73456	0.00337211	0.0407911	down
ENST00000627121	ENSG00000196305	IARS	0.133729	0.879366	-2.71715	0.000904388	0.0187305	down
ENST00000624187	ENSG00000279012	OR51B2	0.419156	2.74691	-2.71225	0.000424494	0.0126016	down
ENST00000299206	ENSG00000166169	POLL	0.314417	2.04584	-2.70194	0.00252274	0.0340532	down
ENST00000596929	ENSG00000198131	ZNF544	0.374469	2.41357	-2.68825	0.00155813	0.0251695	down
ENST00000520254	ENSG00000153310	FAM49B	0.200215	1.28113	-2.6778	0.00260661	0.0347992	down
ENST00000380237	ENSG00000213931	HBE1	2.08895	13.3326	-2.67411	1.08004e-09	5.28929e-07	down
ENST00000309558	ENSG00000173705	SUSD5	0.415561	2.61303	-2.65259	1.48757e-06	0.000230647	down
ENST00000361005	ENSG00000010438	PRSS3	9.92544	62.2996	-2.65002	0.000864318	0.0182201	down
ENST00000497002	ENSG00000120756	PLS1	0.004721	0.029447	-2.64096	0.000602747	0.014652	down
ENST00000442160	ENSG00000119725	ZNF410	0.093263	0.581118	-2.63945	0.00415517	0.0460827	down
ENST00000521670	ENSG00000157168	NRG1	0.343105	2.10674	-2.61829	0.000102472	0.00633088	down
ENST00000372103	ENSG00000101888	NXT2	0.460236	2.8198	-2.61515	1.03467e-05	0.00105191	down
ENST00000280352	ENSG00000150776	NKAPD1	0.103483	0.627248	-2.59964	3.56419e-05	0.00280099	down
ENST00000537665	ENSG00000134014	ELP3	1.76607	10.6305	-2.5896	0.00126715	0.0223185	down
ENST00000397887	ENSG00000183255	PTTG1IP	0.333269	1.98434	-2.5739	0.000195533	0.00935958	down
ENST00000520371	ENSG00000112237	CCNC	3.04311	18.0548	-2.56877	0.00044374	0.012856	down
ENST00000373079	ENSG00000186310	NAP1L3	0.719775	4.26069	-2.56547	9.72431e-08	2.65015e-05	down
ENST00000584343	ENSG00000161970	RPL26	1.80223	10.6494	-2.56291	0.000983561	0.0196311	down
ENST00000409946	ENSG00000138095	LRPPRC	0.285824	1.68858	-2.56261	0.00118797	0.0215147	down
ENST00000360357	ENSG00000197808	ZNF461	0.177321	1.04532	-2.55951	0.00210084	0.0302928	down
ENST00000334530	ENSG00000168476	REEP4	0.516931	3.02022	-2.54661	0.000891942	0.0185386	down
ENST00000265616	ENSG00000104691	UBXN8	1.90421	11.0997	-2.54325	0.000460653	0.0129914	down
ENST00000379470	ENSG00000165271	NOL6	0.380097	2.19686	-2.531	0.00110514	0.020799	down
ENST00000380224	ENSG00000183251	OR51B4	0.499877	2.85578	-2.51424	0.000300282	0.0111909	down
ENST00000644867	ENSG00000168036	CTNNB1	0.607706	3.4703	-2.51361	0.000221359	0.00989903	down
ENST00000549441	ENSG00000178401	DNAJC22	0.344002	1.94647	-2.50037	4.84456e-05	0.00360491	down
ENST00000392952	ENSG00000099204	ABLIM1	0.012931	0.072875	-2.49459	4.61071e-11	3.19236e-08	down
ENST00000391976	ENSG00000115677	HDLBP	8.39069	47.2306	-2.49286	0.0014202	0.0236747	down
ENST00000621382	ENSG00000273496	AC011841.1	0.085665	0.481207	-2.48988	0.0024801	0.0336607	down
ENST00000538384	ENSG00000115761	NOL10	0.447695	2.51028	-2.48726	0.000424887	0.0126016	down
ENST00000430088	ENSG00000185825	BCAP31	0.946472	5.2284	-2.46574	0.00224275	0.0315724	down
ENST00000426787	ENSG00000005448	WDR54	0.278874	1.52308	-2.4493	0.00160176	0.025586	down
ENST00000420713	ENSG00000182111	ZNF716	0.340288	1.85176	-2.44407	6.0639e-06	0.000685955	down
ENST00000465763	ENSG00000163848	ZNF148	0.020569	0.111813	-2.44254	0.00238734	0.0327987	down
ENST00000551770	ENSG00000181929	PRKAG1	0.672287	3.65082	-2.44107	0.00274922	0.0359571	down
ENST00000426905	ENSG00000006744	ELAC2	3.91776	21.2604	-2.44006	0.000350787	0.0115466	down
ENST00000566074	ENSG00000074696	HACD3	0.057195	0.309122	-2.43422	0.00144248	0.0239237	down
ENST00000614574	ENSG00000241852	C8orf58	0.258911	1.39175	-2.42637	0.000777741	0.0169282	down
ENST00000327741	ENSG00000205426	KRT81	1.21717	6.50941	-2.419	1.84749e-05	0.00165976	down
ENST00000537020	ENSG00000162819	BROX	0.362106	1.92789	-2.41254	0.000226276	0.00999206	down
ENST00000584573	ENSG00000198909	MAP3K3	0.038432	0.203114	-2.40191	0.00203104	0.0297348	down
ENST00000369512	ENSG00000134259	NGF	0.428167	2.25325	-2.39576	0.000290661	0.0111263	down
ENST00000375310	ENSG00000130177	CDC16	1.36577	7.18008	-2.39429	0.00109307	0.0206761	down
ENST00000380211	ENSG00000167359	OR51I1	0.534199	2.79963	-2.38978	0.000658416	0.0152178	down
ENST00000374561	ENSG00000117318	ID3	4.10562	21.42	-2.38329	4.20575e-06	0.000519676	down
ENST00000337920	ENSG00000129292	PHF20L1	1.25138	6.48668	-2.37396	0.0036467	0.0427325	down
ENST00000616787	ENSG00000183291	SELENOF	4.62309	23.7289	-2.35972	0.00066877	0.0153145	down
ENST00000344956	ENSG00000073008	PVR	0.548773	2.81507	-2.35889	0.000136053	0.00764142	down
ENST00000413996	ENSG00000118515	SGK1	0.652203	3.3438	-2.3581	0.000187695	0.00933362	down
ENST00000543237	ENSG00000171723	GPHN	0.009684	0.049538	-2.35486	0.0020003	0.0294565	down
ENST00000484810	ENSG00000138495	COX17	0.611874	3.12637	-2.35318	0.00449983	0.0483149	down
ENST00000370661	ENSG00000129680	MAP7D3	0.108843	0.556122	-2.35315	0.000298515	0.01117	down
ENST00000393657	ENSG00000157349	DDX19B	0.253096	1.29032	-2.34997	9.38503e-05	0.00591655	down
ENST00000531727	ENSG00000071894	CPSF1	0.03982	0.201431	-2.33872	0.00106539	0.0203395	down
ENST00000309415	ENSG00000172985	SH3RF3	0.128583	0.647528	-2.33224	0.000226425	0.00999206	down
ENST00000509384	ENSG00000176018	LYSMD3	0.060459	0.30376	-2.3289	0.000606671	0.014694	down
ENST00000429538	ENSG00000125618	PAX8	1.05272	5.24639	-2.3172	0.00251402	0.0339811	down
ENST00000245105	ENSG00000125089	SH3TC1	0.509419	2.53853	-2.31707	1.62803e-06	0.000247645	down
ENST00000579754	ENSG00000182481	KPNA2	1.01743	5.05814	-2.31368	0.000338507	0.0114385	down
ENST00000373186	ENSG00000124615	MOCS1	0.157023	0.777844	-2.3085	0.00289373	0.0371623	down
ENST00000593877	ENSG00000181027	FKRP	0.131267	0.644804	-2.29636	0.0037404	0.0432499	down
ENST00000617930	ENSG00000088038	CNOT3	0.08005	0.392748	-2.29463	0.00320455	0.0395566	down
ENST00000504373	ENSG00000135535	CD164	0.136044	0.665895	-2.29122	1.21976e-06	0.000197064	down
ENST00000559365	ENSG00000041357	PSMA4	0.304787	1.48074	-2.28045	0.000943376	0.0192305	down
ENST00000397121	ENSG00000196109	ZNF676	0.562923	2.73102	-2.27843	5.42116e-05	0.00393676	down
ENST00000544210	ENSG00000131748	STARD3	1.70442	8.24762	-2.2747	0.00291835	0.0373631	down
ENST00000376029	ENSG00000151287	TEX30	0.840413	4.06212	-2.27306	0.000148338	0.00814904	down
ENST00000375579	ENSG00000188312	CENPP	0.004694	0.022098	-2.23503	0.000239232	0.0103316	down
ENST00000306534	ENSG00000154133	ROBO4	0.103493	0.487211	-2.23501	4.58246e-05	0.00345907	down
ENST00000380289	ENSG00000126010	GRPR	0.436401	2.04392	-2.22761	5.95367e-05	0.00420189	down
ENST00000376804	ENSG00000120942	UBIAD1	0.13134	0.613626	-2.22405	0.00137407	0.0232152	down
ENST00000618773	ENSG00000118939	UCHL3	0.582945	2.70688	-2.2152	0.00150597	0.024604	down
ENST00000324219	ENSG00000071054	MAP4K4	0.230247	1.06865	-2.21453	0.00236214	0.0325976	down
ENST00000301904	ENSG00000168077	SCARA3	0.436168	2.01129	-2.20516	0.000472923	0.0130693	down
ENST00000333141	ENSG00000182308	DCAF4L1	0.119044	0.547529	-2.20144	0.000363933	0.011636	down
ENST00000300773	ENSG00000167355	OR51B5	1.26777	5.83064	-2.20136	0.00111543	0.0208582	down
ENST00000504860	ENSG00000121211	MND1	0.425091	1.94895	-2.19685	0.00391246	0.0443456	down
ENST00000340333	ENSG00000189366	ALG1L	0.719155	3.25639	-2.1789	0.000595607	0.0146379	down
ENST00000575068	ENSG00000073969	NSF	0.118309	0.534069	-2.17447	0.000217635	0.00985228	down
ENST00000290551	ENSG00000159388	BTG2	0.214278	0.964422	-2.17018	0.000350172	0.0115466	down
ENST00000549340	ENSG00000050426	LETMD1	0.651922	2.92427	-2.16531	0.00374701	0.0432641	down
ENST00000549115	ENSG00000258289	CHURC1	0.912877	4.04855	-2.14891	0.00128451	0.0224179	down
ENST00000550846	ENSG00000123349	PFDN5	1.81341	8.03746	-2.14803	0.000450289	0.0128794	down
ENST00000405333	ENSG00000115758	ODC1	1.24293	5.49665	-2.14481	0.00270551	0.0355872	down
ENST00000519088	ENSG00000254093	PINX1	2.9815	13.1306	-2.13882	0.00212977	0.0305687	down
ENST00000586293	ENSG00000196605	ZNF846	0.096534	0.424584	-2.13694	0.000560175	0.0141086	down
ENST00000253193	ENSG00000130881	LRP3	1.97609	8.69039	-2.13678	9.46934e-06	0.000985299	down
ENST00000588161	ENSG00000126254	RBM42	0.07555	0.331657	-2.13419	0.000968115	0.0194896	down
ENST00000333175	ENSG00000182087	TMEM259	2.79502	12.2211	-2.12845	0.000357883	0.0115752	down
ENST00000507534	ENSG00000163281	GNPDA2	0.846616	3.69287	-2.12496	0.00171681	0.026681	down
ENST00000619795	ENSG00000165283	STOML2	0.280476	1.2138	-2.11359	0.00310319	0.0388581	down
ENST00000358157	ENSG00000213694	S1PR3	0.100523	0.434819	-2.11289	0.00443075	0.0479774	down
ENST00000418055	ENSG00000072682	P4HA2	0.211385	0.913189	-2.11104	0.00316136	0.0392651	down
ENST00000241463	ENSG00000122035	RASL11A	0.256398	1.10617	-2.10912	0.00153716	0.0249249	down
ENST00000438535	ENSG00000114302	PRKAR2A	0.417072	1.79793	-2.10797	0.00372496	0.0431709	down
ENST00000615825	ENSG00000196549	MME	0.433785	1.86883	-2.10708	3.72317e-07	7.86922e-05	down
ENST00000518568	ENSG00000253598	SLC10A5	0.361426	1.54924	-2.09979	0.00044915	0.012856	down
ENST00000407019	ENSG00000093000	NUP50	0.20597	0.880157	-2.09533	0.00423584	0.0466803	down
ENST00000436439	ENSG00000117305	HMGCL	0.884884	3.7768	-2.0936	0.000400786	0.0122136	down
ENST00000557201	ENSG00000092199	HNRNPC	0.34246	1.45804	-2.09002	2.83051e-06	0.000378717	down
ENST00000393962	ENSG00000167772	ANGPTL4	3.55006	15.1117	-2.08975	0.00391165	0.0443456	down
ENST00000418622	ENSG00000107036	RIC1	1.10196	4.67745	-2.08565	2.20755e-06	0.000317744	down
ENST00000398888	ENSG00000172046	USP19	0.108947	0.461245	-2.08191	0.000628369	0.014892	down
ENST00000503105	ENSG00000169045	HNRNPH1	0.298382	1.25907	-2.07712	0.000244284	0.0103857	down
ENST00000498275	ENSG00000184307	ZDHHC23	1.7e-05	7.1e-05	-2.06228	0.00352485	0.0418295	down
ENST00000517738	ENSG00000012232	EXTL3	0.010606	0.043922	-2.05006	0.0040553	0.0454642	down
ENST00000374395	ENSG00000117602	RCAN3	1.03961	4.30245	-2.04912	0.000287139	0.0110981	down
ENST00000558094	ENSG00000041357	PSMA4	0.204248	0.842832	-2.04492	0.00377899	0.0435197	down
ENST00000377818	ENSG00000204899	MZT1	48.7941	200.265	-2.03713	3.01387e-10	1.70466e-07	down
ENST00000392754	ENSG00000189319	FAM53B	0.028424	0.116269	-2.03228	0.00195635	0.0290222	down
ENST00000372276	ENSG00000101017	CD40	3.71866	15.2061	-2.03179	0.000264137	0.0108024	down
ENST00000507661	ENSG00000071205	ARHGAP10	1.39588	5.69355	-2.02815	7.66357e-05	0.00508684	down
ENST00000340908	ENSG00000060237	WNK1	0.287925	1.16912	-2.02166	0.000666655	0.0153145	down
ENST00000286122	ENSG00000172530	BANP	0.083695	0.339378	-2.01968	0.00316837	0.0392651	down
ENST00000369732	ENSG00000085465	OVGP1	0.176282	0.711298	-2.01257	0.00174986	0.0270065	down
ENST00000630913	ENSG00000073921	PICALM	0.110608	0.446155	-2.01209	9.11956e-05	0.00581307	down
ENST00000265537	ENSG00000011376	LARS2	0.027295	0.109696	-2.0068	0.00271274	0.0356473	down
ENST00000547064	ENSG00000139546	TARBP2	0.965952	3.88173	-2.00668	0.00460073	0.0490142	down
ENST00000526148	ENSG00000110321	EIF4G2	2.55906	10.2562	-2.00281	2.97902e-05	0.00243153	down
ENST00000325134	ENSG00000251369	ZNF550	0.390912	1.55408	-1.99115	0.000381837	0.0118683	down
ENST00000555458	ENSG00000142208	AKT1	0.200303	0.793021	-1.98518	0.00456248	0.0487158	down
ENST00000498907	ENSG00000245848	CEBPA	0.239695	0.947863	-1.98348	0.00134868	0.0229627	down
ENST00000367976	ENSG00000118523	CTGF	6.09129	24.0393	-1.98057	1.81837e-05	0.00164094	down
ENST00000327619	ENSG00000064655	EYA2	0.137982	0.543821	-1.97865	0.00027075	0.0108888	down
ENST00000452206	ENSG00000082153	BZW1	0.550618	2.16304	-1.97394	6.16096e-05	0.00432538	down
ENST00000318562	ENSG00000177106	EPS8L2	1.2011	4.71417	-1.97265	0.00254762	0.0342852	down
ENST00000489634	ENSG00000149474	KAT14	0.29464	1.15583	-1.97191	0.000559522	0.0141086	down
ENST00000359543	ENSG00000213853	EMP2	0.530135	2.07666	-1.96983	0.000324575	0.0114115	down
ENST00000540781	ENSG00000127314	RAP1B	0.087573	0.340938	-1.96095	0.00443524	0.0479918	down
ENST00000472509	ENSG00000106290	TAF6	0.875973	3.40431	-1.9584	0.0014773	0.0242938	down
ENST00000442046	ENSG00000127603	MACF1	0.264873	1.02442	-1.95144	1.39277e-05	0.00134435	down
ENST00000395833	ENSG00000135363	LMO2	0.39677	1.52797	-1.94524	0.00352203	0.0418207	down
ENST00000610773	ENSG00000141127	PRPSAP2	0.388744	1.49322	-1.94154	0.00396263	0.0447753	down
ENST00000409421	ENSG00000155545	MIER3	0.009452	0.036251	-1.93933	0.00115835	0.0212697	down
ENST00000374255	ENSG00000119314	PTBP3	0.125352	0.478488	-1.9325	0.000418913	0.0125262	down
ENST00000376022	ENSG00000151287	TEX30	1.42612	5.43265	-1.92956	0.00275444	0.0359684	down
ENST00000353548	ENSG00000184047	DIABLO	4.656	17.4883	-1.90923	0.00165367	0.0260723	down
ENST00000417314	ENSG00000163376	KBTBD8	0.727497	2.73127	-1.90856	0.000341513	0.0114803	down
ENST00000560338	ENSG00000100664	EIF5	1.56671	5.86384	-1.9041	0.00323155	0.0397465	down
ENST00000362026	ENSG00000164038	SLC9B2	0.597121	2.2305	-1.90127	0.00335053	0.0406375	down
ENST00000269932	ENSG00000105676	ARMC6	2.52558	9.42494	-1.89987	1.49758e-06	0.000231306	down
ENST00000334994	ENSG00000186105	LRRC70	0.237168	0.88443	-1.89884	0.000388656	0.0120059	down
ENST00000357105	ENSG00000164053	ATRIP	0.079591	0.296567	-1.89768	0.00387071	0.044034	down
ENST00000545225	ENSG00000131467	PSME3	0.043764	0.162768	-1.895	0.000369203	0.0116928	down
ENST00000504986	ENSG00000109133	TMEM33	2.80315	10.4192	-1.89412	3.80184e-07	7.99341e-05	down
ENST00000455418	ENSG00000180957	PITPNB	5.31983	19.702	-1.88889	0.00221947	0.0313725	down
ENST00000533682	ENSG00000172409	CLP1	3.20036	11.8439	-1.88784	0.00259447	0.0346834	down
ENST00000314606	ENSG00000179115	FARSA	14.8683	54.719	-1.8798	0.00113076	0.020915	down
ENST00000237305	ENSG00000118515	SGK1	0.495921	1.82498	-1.87969	1.03885e-06	0.000175286	down
ENST00000616199	ENSG00000277258	PCGF2	0.077704	0.284345	-1.87158	0.000151936	0.00831261	down
ENST00000610822	ENSG00000107625	DDX50	0.11812	0.432064	-1.87099	0.00169076	0.0264398	down
ENST00000304778	ENSG00000175556	LONRF3	0.249247	0.907601	-1.86448	0.00184296	0.0278962	down
ENST00000643939	ENSG00000001084	GCLC	0.116705	0.424728	-1.86367	0.000935701	0.0191477	down
ENST00000372724	ENSG00000156650	KAT6B	0.061199	0.222563	-1.86263	0.00435633	0.0474561	down
ENST00000525201	ENSG00000214063	TSPAN4	1.26845	4.60452	-1.85999	0.000996895	0.0197598	down
ENST00000393467	ENSG00000105974	CAV1	6.08151	21.9152	-1.84943	0.000817954	0.0174906	down
ENST00000370698	ENSG00000198689	SLC9A6	1.39604	5.01595	-1.84519	0.0001752	0.00899411	down
ENST00000586481	ENSG00000011304	PTBP1	0.590006	2.0991	-1.83097	0.00133771	0.0228858	down
ENST00000359370	ENSG00000113578	FGF1	0.590215	2.09775	-1.82953	0.000146767	0.00809595	down
ENST00000535814	ENSG00000136891	TEX10	0.181036	0.637864	-1.81697	0.00118542	0.0215147	down
ENST00000588229	ENSG00000104907	TRMT1	0.594962	2.09068	-1.8131	0.00048759	0.0131679	down
ENST00000597252	ENSG00000196267	ZNF836	0.643042	2.25855	-1.81241	0.00108898	0.0206086	down
ENST00000376473	ENSG00000204564	C6orf136	0.501425	1.75871	-1.81041	0.00324285	0.0398368	down
ENST00000573600	ENSG00000175826	CTDNEP1	2.77752	9.69707	-1.80375	0.00100136	0.019819	down
ENST00000519273	ENSG00000101199	ARFGAP1	0.954756	3.32196	-1.79883	0.00111181	0.0208582	down
ENST00000600092	ENSG00000099783	HNRNPM	8.25407	28.5486	-1.79024	0.00208551	0.0302128	down
ENST00000403363	ENSG00000198951	NAGA	0.172661	0.595883	-1.78709	0.00034354	0.0114891	down
ENST00000454612	ENSG00000204580	DDR1	0.013993	0.048287	-1.78693	0.00144288	0.0239237	down
ENST00000380252	ENSG00000196565	HBG2	0.281233	0.966997	-1.78175	0.00019924	0.00942012	down
ENST00000497311	ENSG00000113810	SMC4	0.043109	0.148188	-1.78137	0.000617781	0.0147848	down
ENST00000373720	ENSG00000060688	SNRNP40	0.783291	2.69171	-1.78091	0.00352034	0.0418207	down
ENST00000621229	ENSG00000131899	LLGL1	0.014663	0.050308	-1.77861	0.00132767	0.0227852	down
ENST00000496182	ENSG00000198242	RPL23A	3.53106	12.0926	-1.77594	7.1379e-05	0.00486662	down
ENST00000540550	ENSG00000123297	TSFM	0.251594	0.860277	-1.7737	0.0046884	0.0496641	down
ENST00000257897	ENSG00000135439	AGAP2	0.464451	1.583	-1.76906	0.000272029	0.0108888	down
ENST00000541102	ENSG00000111321	LTBR	1.47217	4.96543	-1.75397	0.000839683	0.0177942	down
ENST00000561312	ENSG00000117899	MESD	0.074901	0.250237	-1.74024	0.00357971	0.042293	down
ENST00000615665	ENSG00000145687	SSBP2	0.29119	0.972633	-1.73993	0.000355468	0.0115752	down
ENST00000458549	ENSG00000180694	TMEM64	5.09344	16.9829	-1.73737	0.00333041	0.0405035	down
ENST00000297438	ENSG00000164823	OSGIN2	2.93176	9.72379	-1.72975	0.00161224	0.0256348	down
ENST00000529370	ENSG00000105397	TYK2	2.49724	8.26547	-1.72676	0.000893076	0.018544	down
ENST00000372027	ENSG00000173269	MMRN2	0.195732	0.647592	-1.72621	0.000310912	0.0113047	down
ENST00000553716	ENSG00000119630	PGF	0.751222	2.48491	-1.72588	0.000318414	0.0114115	down
ENST00000529653	ENSG00000064313	TAF2	0.796178	2.63097	-1.72443	0.000496629	0.0132835	down
ENST00000379846	ENSG00000139631	CSAD	0.006485	0.021392	-1.72189	0.000527878	0.0136941	down
ENST00000380050	ENSG00000058091	CDK14	1.00477	3.30747	-1.71887	0.00399485	0.0449748	down
ENST00000396505	ENSG00000050165	DKK3	13.3921	43.9772	-1.71537	0.00143535	0.0238284	down
ENST00000357481	ENSG00000100813	ACIN1	0.260654	0.854414	-1.7128	0.00292785	0.0374082	down
ENST00000381577	ENSG00000120217	CD274	3.66471	11.9871	-1.70971	0.00107192	0.0204143	down
ENST00000553427	ENSG00000165934	CPSF2	0.372536	1.21697	-1.70785	0.00317647	0.0393139	down
ENST00000361396	ENSG00000134874	DZIP1	0.005818	0.018963	-1.70459	0.000304055	0.0112565	down
ENST00000587557	ENSG00000188321	ZNF559	0.470193	1.53062	-1.70279	3.97523e-06	0.000494233	down
ENST00000599614	ENSG00000105323	HNRNPUL1	0.343884	1.11903	-1.70225	0.00370534	0.0430361	down
ENST00000232888	ENSG00000114767	RRP9	13.0202	42.3418	-1.70133	0.000323357	0.0114115	down
ENST00000372502	ENSG00000164011	ZNF691	0.346511	1.1207	-1.69342	0.000835361	0.0177345	down
ENST00000592434	ENSG00000130204	TOMM40	4.28621	13.8503	-1.69214	0.00063054	0.0149007	down
ENST00000336378	ENSG00000172661	WASHC2C	0.071674	0.2316	-1.69211	0.000166799	0.00873461	down
ENST00000376544	ENSG00000106829	TLE4	1.89912	6.12815	-1.69012	0.00142766	0.0237686	down
ENST00000370848	ENSG00000184402	SS18L1	0.150795	0.481213	-1.67409	0.00211306	0.0304253	down
ENST00000446501	ENSG00000185024	BRF1	1.22776	3.91304	-1.67226	0.000154086	0.00832904	down
ENST00000600572	ENSG00000243137	PSG4	0.818635	2.58595	-1.6594	0.00378356	0.0435197	down
ENST00000444092	ENSG00000115677	HDLBP	0.306712	0.963579	-1.65152	0.00309749	0.0388476	down
ENST00000455547	ENSG00000100353	EIF3D	0.251584	0.788916	-1.64883	0.00331913	0.0405035	down
ENST00000393452	ENSG00000042088	TDP1	0.490052	1.52664	-1.63935	0.000188022	0.00933362	down
ENST00000594602	ENSG00000198538	ZNF28	0.738954	2.29981	-1.63796	0.00183835	0.0278373	down
ENST00000630259	ENSG00000147687	TATDN1	5.06014	15.7329	-1.63654	0.000496519	0.0132835	down
ENST00000602269	ENSG00000167378	IRGQ	0.130962	0.406243	-1.63319	0.00245283	0.033453	down
ENST00000394202	ENSG00000117519	CNN3	0.422894	1.30999	-1.63118	3.33577e-05	0.00268367	down
ENST00000439528	ENSG00000184831	APOO	2.71276	8.37776	-1.6268	0.000148774	0.00816185	down
ENST00000550994	ENSG00000135486	HNRNPA1	1.67296	5.16421	-1.62614	0.000220466	0.00987594	down
ENST00000518852	ENSG00000120910	PPP3CC	0.148833	0.459188	-1.62539	0.000288988	0.0111263	down
ENST00000513761	ENSG00000109572	CLCN3	0.454763	1.38246	-1.60405	9.86857e-05	0.00612523	down
ENST00000346329	ENSG00000085733	CTTN	1.10274	3.35054	-1.6033	9.54419e-08	2.62517e-05	down
ENST00000407800	ENSG00000128626	MRPS12	2.18819	6.64844	-1.60328	0.000947644	0.0192589	down
ENST00000395098	ENSG00000122958	VPS26A	1.17609	3.56565	-1.60016	0.00221721	0.0313627	down
ENST00000367230	ENSG00000112031	MTRF1L	0.515655	1.56159	-1.59854	0.00344939	0.0413371	down
ENST00000522319	ENSG00000104356	POP1	0.002275	0.006888	-1.59822	0.000654661	0.0151763	down
ENST00000480567	ENSG00000163479	SSR2	1.45646	4.36969	-1.58507	0.00389675	0.0442175	down
ENST00000554827	ENSG00000100629	CEP128	0.810217	2.4238	-1.58089	0.00306851	0.0386286	down
ENST00000627621	ENSG00000102908	NFAT5	1.17077	3.47613	-1.57002	0.000341302	0.0114803	down
ENST00000596905	ENSG00000077348	EXOSC5	1.0343	3.06324	-1.5664	0.00170086	0.0265152	down
ENST00000244573	ENSG00000124610	HIST1H1A	14.7942	43.7016	-1.56265	0.00065451	0.0151763	down
ENST00000526309	ENSG00000110435	PDHX	0.02848	0.08372	-1.55562	0.000956726	0.0193846	down
ENST00000455833	ENSG00000169991	IFFO2	2.80171	8.22023	-1.55287	0.00163488	0.0258784	down
ENST00000618914	ENSG00000120992	LYPLA1	12.8212	37.5826	-1.55153	0.000598801	0.0146508	down
ENST00000264025	ENSG00000110400	NECTIN1	0.223632	0.653937	-1.54803	0.00190498	0.028509	down
ENST00000509479	ENSG00000196782	MAML3	0.294961	0.861704	-1.54667	0.00288892	0.0371124	down
ENST00000428002	ENSG00000184277	TM2D3	1.66838	4.87393	-1.54663	0.000110522	0.00666415	down
ENST00000455267	ENSG00000122483	CCDC18	0.534514	1.56077	-1.54596	0.00180292	0.0274308	down
ENST00000354473	ENSG00000163159	VPS72	0.206197	0.602002	-1.54574	0.00250821	0.0339255	down
ENST00000367468	ENSG00000073756	PTGS2	0.476265	1.38989	-1.54513	0.0036896	0.0429778	down
ENST00000233072	ENSG00000021826	CPS1	3.29832	9.62507	-1.54506	0.000213745	0.009743	down
ENST00000310594	ENSG00000111186	WNT5B	0.00456	0.013292	-1.54345	0.000207876	0.00959527	down
ENST00000309027	ENSG00000173905	GOLIM4	0.489657	1.42488	-1.541	0.00428969	0.0469644	down
ENST00000303459	ENSG00000169519	METTL15	0.857573	2.49492	-1.54067	0.000262003	0.0107913	down
ENST00000423902	ENSG00000171316	CHD7	2.68541	7.80241	-1.53877	0.000286502	0.0110981	down
ENST00000581806	ENSG00000108654	DDX5	0.324728	0.940028	-1.53347	0.00220498	0.0312227	down
ENST00000602153	ENSG00000105193	RPS16	0.863813	2.48584	-1.52494	0.00161617	0.0256531	down
ENST00000228945	ENSG00000111348	ARHGDIB	1.77578	27.9408	-3.97585	1.66837e-05	0.00154374	down
ENST00000608416	ENSG00000197020	ZNF100	0.428026	1.21859	-1.50944	0.000947481	0.0192589	down
ENST00000356346	ENSG00000178209	PLEC	0.817156	2.3087	-1.4984	3.87078e-07	8.09597e-05	down
ENST00000587502	ENSG00000130332	LSM7	2.51568	7.09397	-1.49565	0.000886228	0.0184783	down
ENST00000620995	ENSG00000277149	TYW1B	0.289364	0.813622	-1.49147	0.00099889	0.0197798	down
ENST00000003912	ENSG00000001461	NIPAL3	2.43115	6.7802	-1.47969	0.00076407	0.0167395	down
ENST00000374748	ENSG00000108094	CUL2	3.82739	10.6531	-1.47684	0.000254813	0.010631	down
ENST00000450801	ENSG00000101974	ATP11C	0.190794	0.524601	-1.4592	0.00192921	0.0287364	down
ENST00000381019	ENSG00000100416	TRMU	6.62622	18.1604	-1.45454	0.00192766	0.0287239	down
ENST00000417946	ENSG00000021826	CPS1	0.690863	1.88546	-1.44845	0.00267102	0.035342	down
ENST00000545754	ENSG00000152601	MBNL1	0.386721	1.05119	-1.44266	0.000219066	0.00987344	down
ENST00000421710	ENSG00000164975	SNAPC3	0.176662	0.475652	-1.42891	0.00244467	0.0333582	down
ENST00000557997	ENSG00000140332	TLE3	0.171159	0.460725	-1.42857	0.000530297	0.0137303	down
ENST00000506866	ENSG00000145391	SETD7	0.130137	0.346355	-1.41222	0.00292027	0.0373716	down
ENST00000369487	ENSG00000116815	CD58	1.61483	4.29015	-1.40965	0.00088101	0.0184173	down
ENST00000437761	ENSG00000085063	CD59	0.001258	0.003339	-1.40828	0.000673216	0.0153521	down
ENST00000620435	ENSG00000275835	TUBGCP5	1.24926	3.30291	-1.40267	7.29588e-05	0.00493246	down
ENST00000381967	ENSG00000169299	PGM2	21.2171	55.9769	-1.3996	5.59937e-05	0.00403697	down
ENST00000446293	ENSG00000160058	BSDC1	0.238517	0.628349	-1.39747	0.000889107	0.0184954	down
ENST00000395850	ENSG00000085063	CD59	1.17141	3.08375	-1.39645	2.80894e-05	0.00232101	down
ENST00000510985	ENSG00000163312	HELQ	1.503	3.95531	-1.39595	0.000307186	0.0112903	down
ENST00000367687	ENSG00000152061	RABGAP1L	0.262404	0.688922	-1.39255	0.00359841	0.0423892	down
ENST00000562986	ENSG00000140995	DEF8	1.11218	2.9165	-1.39085	0.00450355	0.0483178	down
ENST00000375530	ENSG00000204371	EHMT2	1.67306	4.37819	-1.38785	0.000134265	0.00757275	down
ENST00000637520	ENSG00000131089	ARHGEF9	0.192768	0.50229	-1.38165	0.000367358	0.0116804	down
ENST00000614627	ENSG00000152795	HNRNPDL	5.41443	14.0831	-1.37908	0.00208082	0.0301666	down
ENST00000540494	ENSG00000143870	PDIA6	0.054823	0.142166	-1.37472	0.00120348	0.0216432	down
ENST00000361642	ENSG00000148516	ZEB1	0.517069	1.34046	-1.3743	0.000432993	0.0127341	down
ENST00000613539	ENSG00000103415	HMOX2	0.391427	1.01439	-1.3738	0.00351708	0.0417991	down
ENST00000623063	ENSG00000239900	ADSL	15.8847	40.8465	-1.36258	0.000177255	0.00900215	down
ENST00000338970	ENSG00000188846	RPL14	33.7703	86.8194	-1.36226	7.21292e-05	0.00489284	down
ENST00000552132	ENSG00000087502	ERGIC2	2.66098	6.82095	-1.35802	0.000539175	0.013811	down
ENST00000396056	ENSG00000169981	ZNF35	0.739785	1.88978	-1.35304	1.53633e-05	0.00144149	down
ENST00000264991	ENSG00000081307	UBA5	0.671883	1.71488	-1.35182	7.65107e-05	0.00508684	down
ENST00000506126	ENSG00000145425	RPS3A	3.1314	7.9923	-1.3518	0.00269008	0.0354743	down
ENST00000446103	ENSG00000163939	PBRM1	0.63516	1.60566	-1.33798	0.000609553	0.0147372	down
ENST00000307407	ENSG00000169429	CXCL8	115.113	290.97	-1.33782	6.90681e-06	0.0007599	down
ENST00000466330	ENSG00000075292	ZNF638	0.025324	0.063951	-1.33646	0.00285932	0.036933	down
ENST00000418917	ENSG00000114354	TFG	1.08935	2.73864	-1.32998	0.000152621	0.00831387	down
ENST00000441005	ENSG00000171055	FEZ2	0.417211	1.04639	-1.32657	0.00427231	0.0469276	down
ENST00000258405	ENSG00000135919	SERPINE2	0.339945	0.849191	-1.32079	0.000789286	0.0170593	down
ENST00000309424	ENSG00000117877	CD3EAP	3.27531	8.17254	-1.31915	0.00436272	0.0474792	down
ENST00000393028	ENSG00000123159	GIPC1	0.008835	0.022041	-1.31889	0.00332992	0.0405035	down
ENST00000263657	ENSG00000115946	PNO1	15.2618	38.0652	-1.31855	0.000872301	0.0183402	down
ENST00000355057	ENSG00000197238	HIST1H4J	1058.82	2636.66	-1.31625	0.000467891	0.0130312	down
ENST00000456650	ENSG00000139278	GLIPR1	0.445825	1.10998	-1.31598	0.00205879	0.0299805	down
ENST00000396448	ENSG00000109180	OCIAD1	1.59172	3.95966	-1.31479	0.00138728	0.0233703	down
ENST00000215631	ENSG00000099860	GADD45B	11.9088	29.5695	-1.31209	0.00324274	0.0398368	down
ENST00000565438	ENSG00000147274	RBMX	0.079009	0.195888	-1.30994	0.00364482	0.0427325	down
ENST00000372187	ENSG00000122378	FAM213A	0.002044	0.005053	-1.30574	0.00224859	0.0316048	down
ENST00000451793	ENSG00000101187	SLCO4A1	1.13871	2.81333	-1.30488	0.00018628	0.00929273	down
ENST00000315891	ENSG00000114544	SLC41A3	2.42153	5.97885	-1.30395	0.00337854	0.0408415	down
ENST00000234111	ENSG00000115758	ODC1	65.9242	162.757	-1.30384	2.62822e-05	0.00221731	down
ENST00000378600	ENSG00000134574	DDB2	0.406466	0.997335	-1.29494	0.00161913	0.0256797	down
ENST00000249910	ENSG00000129071	MBD4	0.020894	0.051215	-1.29348	0.000319213	0.0114115	down
ENST00000344980	ENSG00000197647	ZNF433	0.467349	1.14391	-1.2914	0.00255274	0.0343191	down
ENST00000530393	ENSG00000166261	ZNF202	0.185515	0.453904	-1.29085	0.00107397	0.0204245	down
ENST00000340622	ENSG00000181220	ZNF746	0.541688	1.3253	-1.29079	0.000514685	0.013465	down
ENST00000392335	ENSG00000105676	ARMC6	4.13682	10.0193	-1.27619	0.00254917	0.0342946	down
ENST00000401042	ENSG00000198160	MIER1	0.238344	0.573723	-1.26731	0.00216466	0.0308695	down
ENST00000534796	ENSG00000184007	PTP4A2	0.233564	0.562166	-1.26718	0.000272954	0.0108888	down
ENST00000372764	ENSG00000122861	PLAU	19.2103	46.2273	-1.26686	1.1518e-06	0.000188024	down
ENST00000528025	ENSG00000178209	PLEC	0.053918	0.12953	-1.26445	0.00411522	0.0457898	down
ENST00000418458	ENSG00000163938	GNL3	53.5884	128.284	-1.25935	0.000291157	0.0111263	down
ENST00000546662	ENSG00000151239	TWF1	0.745428	1.78133	-1.25682	0.00455922	0.0487069	down
ENST00000552285	ENSG00000135506	OS9	0.343042	0.818668	-1.25489	0.000366154	0.0116804	down
ENST00000340600	ENSG00000120833	SOCS2	0.206464	0.490156	-1.24735	5.84205e-05	0.00414496	down
ENST00000359904	ENSG00000196704	AMZ2	2.31655	5.48529	-1.24359	0.00448648	0.0482765	down
ENST00000556202	ENSG00000119682	AREL1	0.359944	0.851749	-1.24266	0.00362606	0.04259	down
ENST00000407418	ENSG00000183741	CBX6	12.8963	30.4981	-1.24176	0.000439626	0.0128151	down
ENST00000253237	ENSG00000105447	GRWD1	7.36886	17.4043	-1.23993	0.00417402	0.0462146	down
ENST00000297258	ENSG00000164687	FABP5	82.24	192.836	-1.22946	0.000446858	0.012856	down
ENST00000588062	ENSG00000007255	TRAPPC6A	0.315008	0.736375	-1.22505	0.00119607	0.0215679	down
ENST00000467011	ENSG00000109689	STIM2	0.016331	0.03811	-1.22256	0.000103171	0.00636427	down
ENST00000389057	ENSG00000131504	DIAPH1	0.017369	0.040485	-1.22087	0.00310139	0.0388581	down
ENST00000297990	ENSG00000165271	NOL6	10.3851	24.1445	-1.21718	0.0031206	0.0390031	down
ENST00000368988	ENSG00000107679	PLEKHA1	0.308171	0.714777	-1.21376	0.00300268	0.038118	down
ENST00000361953	ENSG00000111206	FOXM1	0.228745	0.530345	-1.21319	0.000555589	0.0140766	down
ENST00000301671	ENSG00000167925	GHDC	0.194396	0.447293	-1.20222	0.000498923	0.0133052	down
ENST00000506560	ENSG00000189308	LIN54	0.591823	1.36132	-1.20177	0.000709459	0.0158069	down
ENST00000454349	ENSG00000100354	TNRC6B	0.202767	0.465922	-1.20027	0.000223781	0.00994094	down
ENST00000591470	ENSG00000105607	GCDH	4.09032	9.2703	-1.1804	0.00272795	0.0357536	down
ENST00000248071	ENSG00000127528	KLF2	0.727049	1.64583	-1.17869	0.00275484	0.0359684	down
ENST00000309964	ENSG00000134852	CLOCK	4.13051	9.34844	-1.1784	0.00311608	0.038983	down
ENST00000603546	ENSG00000087460	GNAS	0.062001	0.140226	-1.17739	0.0013697	0.0231835	down
ENST00000557221	ENSG00000172590	MRPL52	1.2018	2.69707	-1.1662	0.00119819	0.0215868	down
ENST00000438911	ENSG00000187954	CYHR1	0.295916	0.661771	-1.16114	0.00103753	0.0201817	down
ENST00000367926	ENSG00000117143	UAP1	17.3726	38.8468	-1.16098	0.00297939	0.0378988	down
ENST00000541169	ENSG00000139719	VPS33A	0.861978	1.92731	-1.16087	0.00140404	0.0235181	down
ENST00000306502	ENSG00000170100	ZNF778	2.3112	5.14873	-1.15558	0.00140473	0.0235181	down
ENST00000360060	ENSG00000152952	PLOD2	54.8375	121.897	-1.15243	9.11972e-06	0.000956214	down
ENST00000326448	ENSG00000068885	IFT80	0.097607	0.216159	-1.14704	9.56268e-05	0.00598159	down
ENST00000360128	ENSG00000198042	MAK16	11.8829	26.2635	-1.14417	0.00277636	0.0361521	down
ENST00000395606	ENSG00000100523	DDHD1	0.74144	1.63432	-1.14029	0.00078488	0.017019	down
ENST00000325307	ENSG00000029993	HMGB3	17.2519	37.9672	-1.138	0.00182632	0.027676	down
ENST00000399817	ENSG00000185201	IFITM2	1.618	3.55084	-1.13394	0.00111517	0.0208582	down
ENST00000362006	ENSG00000216937	CCDC7	0.640252	1.40457	-1.13342	0.00348857	0.0415832	down
ENST00000522751	ENSG00000173818	ENDOV	0.140801	0.307389	-1.12641	0.00211906	0.030468	down
ENST00000285518	ENSG00000155189	AGPAT5	16.8486	36.7011	-1.1232	0.00384171	0.0438282	down
ENST00000569669	ENSG00000261236	BOP1	38.0649	82.8897	-1.12273	0.00161059	0.0256348	down
ENST00000541522	ENSG00000112763	BTN2A1	2.36712	5.14462	-1.11993	0.000290642	0.0111263	down
ENST00000301905	ENSG00000168078	PBK	29.6401	64.3711	-1.11886	0.00155255	0.0251096	down
ENST00000401463	ENSG00000138074	SLC5A6	0.555742	1.20543	-1.11706	0.00125141	0.0221189	down
ENST00000638691	ENSG00000124155	PIGT	0.62954	1.35883	-1.10999	0.00428559	0.0469594	down
ENST00000643085	ENSG00000177189	RPS6KA3	0.172889	0.371926	-1.10517	0.000285473	0.0110904	down
ENST00000034275	ENSG00000031823	RANBP3	6.08071	13.0437	-1.10104	0.00101983	0.0200069	down
ENST00000509635	ENSG00000145293	ENOPH1	1.02423	2.19083	-1.09694	0.00420919	0.046463	down
ENST00000395334	ENSG00000162433	AK4	0.20445	0.435655	-1.09144	0.00396991	0.0448248	down
ENST00000615670	ENSG00000275342	PRAG1	0.260256	0.554034	-1.09004	0.00461645	0.0491092	down
ENST00000391851	ENSG00000126457	PRMT1	60.7295	128.86	-1.08534	0.00127103	0.0223304	down
ENST00000409357	ENSG00000196290	NIF3L1	0.365116	0.774486	-1.08488	0.000434813	0.0127341	down
ENST00000292254	ENSG00000160753	RUSC1	0.925479	1.96087	-1.08322	2.35928e-05	0.00202013	down
ENST00000447699	ENSG00000196305	IARS	3.02872	6.41584	-1.08293	0.000162728	0.00864395	down
ENST00000377482	ENSG00000116285	ERRFI1	38.3066	80.612	-1.0734	0.00045344	0.0129041	down
ENST00000620230	ENSG00000130706	ADRM1	21.1869	44.4918	-1.07037	0.00266587	0.0352855	down
ENST00000504087	ENSG00000151458	ANKRD50	12.5946	26.4205	-1.06885	0.00277387	0.0361314	down
ENST00000215739	ENSG00000099949	LZTR1	0.02898	0.06073	-1.06735	0.00249938	0.0338517	down
ENST00000278193	ENSG00000148943	LIN7C	25.4238	53.269	-1.06711	0.000926872	0.0190444	down
ENST00000348657	ENSG00000100227	POLDIP3	16.5106	34.5817	-1.06661	0.000403478	0.0122563	down
ENST00000430157	ENSG00000221983	UBA52	68.0432	142.274	-1.06415	0.00117329	0.0214071	down
ENST00000418577	ENSG00000114395	CYB561D2	3.19086	6.66599	-1.06288	0.00413713	0.0459709	down
ENST00000370715	ENSG00000117114	ADGRL2	1.1344	2.3649	-1.05985	0.00079985	0.0172113	down
ENST00000527410	ENSG00000172273	HINFP	0.077369	0.161167	-1.05873	0.00358655	0.0423241	down
ENST00000221504	ENSG00000104907	TRMT1	7.84614	16.3299	-1.05746	0.000662603	0.0152752	down
ENST00000394850	ENSG00000068724	TTC7A	0.007843	0.016298	-1.05522	0.00197445	0.0291951	down
ENST00000538218	ENSG00000139163	ETNK1	0.021975	0.045387	-1.04642	0.000506828	0.0133991	down
ENST00000592558	ENSG00000178982	EIF3K	37.4834	77.3898	-1.04589	3.61944e-06	0.000459307	down
ENST00000615353	ENSG00000276180	HIST1H4I	107.209	220.043	-1.03736	0.000911837	0.0188338	down
ENST00000467938	ENSG00000058453	CROCC	0.19068	0.391146	-1.03655	0.000195729	0.00935958	down
ENST00000612232	ENSG00000134294	SLC38A2	0.266437	0.545756	-1.03446	0.00275234	0.0359676	down
ENST00000426856	ENSG00000150938	CRIM1	0.579935	1.18617	-1.03234	0.00399636	0.0449792	down
ENST00000453507	ENSG00000074416	MGLL	0.881009	1.79498	-1.02674	3.3667e-05	0.00269861	down
ENST00000426972	ENSG00000153904	DDAH1	2.19295	4.46571	-1.02602	0.000166762	0.00873461	down
ENST00000495273	ENSG00000169855	ROBO1	2.60132	5.29619	-1.02571	0.00093216	0.0191183	down
ENST00000459757	ENSG00000197841	ZNF181	1.56353	3.17876	-1.02365	3.49163e-05	0.00276151	down
ENST00000468660	ENSG00000102349	KLF8	0.604641	1.2269	-1.02087	0.00263732	0.0350693	down
ENST00000424086	ENSG00000144120	TMEM177	0.310862	0.629423	-1.01776	0.00383096	0.0437553	down
ENST00000548169	ENSG00000174437	ATP2A2	0.358202	0.724641	-1.01649	0.00149323	0.0244556	down
ENST00000446915	ENSG00000135750	KCNK1	0.021059	0.042521	-1.01374	0.00420131	0.0464195	down
ENST00000415609	ENSG00000144744	UBA3	1.19495	2.40729	-1.01045	0.00166495	0.0261482	down
ENST00000242776	ENSG00000123136	DDX39A	63.8913	128.432	-1.00731	0.00349953	0.0416644	down
ENST00000331662	ENSG00000185818	NAT8L	0.850818	1.71018	-1.00722	0.00122243	0.021822	down
ENST00000358171	ENSG00000149257	SERPINH1	12.1764	24.4135	-1.00359	0.00373879	0.0432437	down
ENST00000564543	ENSG00000260272	AC093525.2	0.254758	0.509888	-1.00105	0.00104663	0.0202207	down
ENST00000228468	ENSG00000110881	ASIC1	0.205828	0.411152	-0.998233	0.00292965	0.0374082	down
ENST00000639037	ENSG00000283761	AC118553.2	0.061147	0.122124	-0.997993	0.00345917	0.0413926	down
ENST00000502558	ENSG00000090316	MAEA	2.72224	5.41773	-0.992892	0.00354003	0.04196	down
ENST00000551556	ENSG00000120833	SOCS2	1.18725	2.35709	-0.989377	0.00408169	0.0455693	down
ENST00000297578	ENSG00000164933	SLC25A32	27.7549	54.9907	-0.986445	0.00444209	0.0479918	down
ENST00000599848	ENSG00000005007	UPF1	7.26273	14.3828	-0.985757	0.00163916	0.0259053	down
ENST00000406323	ENSG00000183579	ZNRF3	0.068805	0.136237	-0.985533	0.000278041	0.0109466	down
ENST00000265148	ENSG00000138778	CENPE	0.363293	0.717629	-0.982105	0.0012797	0.0223922	down
ENST00000451137	ENSG00000142871	CYR61	46.1437	91.0897	-0.981153	0.00348786	0.0415832	down
ENST00000517309	ENSG00000156471	PTDSS1	34.563	68.1993	-0.980526	0.00105778	0.0202953	down
ENST00000361475	ENSG00000198959	TGM2	49.196	96.8802	-0.977661	0.00119582	0.0215679	down
ENST00000520179	ENSG00000168575	SLC20A2	0.021886	0.043003	-0.974429	0.00121224	0.0217134	down
ENST00000267215	ENSG00000139734	DIAPH3	0.642915	1.25123	-0.960651	0.000775106	0.0168983	down
ENST00000537126	ENSG00000089693	MLF2	0.505886	0.981652	-0.956399	0.0025025	0.033871	down
ENST00000395761	ENSG00000163739	CXCL1	129.659	251.414	-0.955346	0.00223535	0.0315415	down
ENST00000559528	ENSG00000181026	AEN	2.05425	3.96539	-0.948852	0.00460848	0.0490765	down
ENST00000505286	ENSG00000168818	STX18	0.65135	1.25628	-0.947652	0.00101527	0.0199663	down
ENST00000354185	ENSG00000165732	DDX21	92.1969	176.282	-0.935092	0.00183323	0.0277702	down
ENST00000346341	ENSG00000141480	ARRB2	0.375568	0.717798	-0.934504	0.00268184	0.035421	down
ENST00000223398	ENSG00000106665	CLIP2	0.243436	0.464783	-0.933015	1.0746e-05	0.001087	down
ENST00000296577	ENSG00000164163	ABCE1	47.0397	89.6596	-0.93058	0.00317201	0.0392789	down
ENST00000457607	ENSG00000132153	DHX30	15.8952	30.1881	-0.925387	0.00385851	0.043945	down
ENST00000433215	ENSG00000090487	SPG21	4.11213	7.80241	-0.924033	0.000114497	0.0068422	down
ENST00000647032	ENSG00000197912	SPG7	0.061161	0.115898	-0.922172	0.000668652	0.0153145	down
ENST00000547534	ENSG00000075415	SLC25A3	3.23806	6.12216	-0.918909	0.00066966	0.0153145	down
ENST00000522700	ENSG00000128694	OSGEPL1	0.438709	0.827771	-0.915967	0.000560485	0.0141086	down
ENST00000358755	ENSG00000164930	FZD6	20.8375	39.2972	-0.915246	0.00349359	0.0416097	down
ENST00000546109	ENSG00000121766	ZCCHC17	1.18776	2.23507	-0.912075	0.00455696	0.0487014	down
ENST00000454473	ENSG00000112983	BRD8	1.12078	2.10814	-0.911475	0.00140103	0.0234916	down
ENST00000448395	ENSG00000128944	KNSTRN	2.23122	4.19257	-0.910004	0.00119244	0.0215508	down
ENST00000305852	ENSG00000171055	FEZ2	0.093914	0.176352	-0.909046	0.000202243	0.00948491	down
ENST00000595530	ENSG00000079462	PAFAH1B3	0.326192	0.609373	-0.901604	0.00269509	0.0355012	down
ENST00000587327	ENSG00000130175	PRKCSH	16.5902	30.97	-0.900535	0.00275011	0.0359571	down
ENST00000404933	ENSG00000102172	SMS	137.151	255.569	-0.897946	0.00275064	0.0359571	down
ENST00000586602	ENSG00000197961	ZNF121	16.077	29.9545	-0.897775	0.00433021	0.0472791	down
ENST00000522684	ENSG00000169398	PTK2	2.98269	5.55509	-0.897197	0.000359458	0.011591	down
ENST00000358704	ENSG00000179456	ZBTB18	0.038438	0.071535	-0.896116	0.00015397	0.00832904	down
ENST00000635383	ENSG00000114331	ACAP2	0.105922	0.196477	-0.891358	0.00125442	0.0221525	down
ENST00000479502	ENSG00000125962	ARMCX5	1.29265	2.39166	-0.887687	0.00420902	0.046463	down
ENST00000245185	ENSG00000125148	MT2A	237.738	438.771	-0.884099	0.00264383	0.0351159	down
ENST00000523277	ENSG00000147536	GINS4	1.66054	3.06137	-0.882527	0.00131893	0.0227222	down
ENST00000216361	ENSG00000100473	COCH	0.578899	1.06652	-0.881533	0.00256067	0.0343688	down
ENST00000598088	ENSG00000063176	SPHK2	1.09698	2.0186	-0.879818	0.00101454	0.0199617	down
ENST00000393713	ENSG00000137522	RNF121	0.420796	0.773692	-0.878638	0.0038455	0.0438465	down
ENST00000379307	ENSG00000145979	TBC1D7	1.70682	3.13728	-0.878205	0.00127504	0.0223496	down
ENST00000432059	ENSG00000120519	SLC10A7	0.820981	1.50528	-0.874609	0.00148966	0.0244171	down
ENST00000217964	ENSG00000101849	TBL1X	0.910548	1.66702	-0.872464	0.000228225	0.0100366	down
ENST00000428393	ENSG00000148110	MFSD14B	0.59007	1.07725	-0.868391	0.00355272	0.0420579	down
ENST00000430935	ENSG00000105948	TTC26	0.022828	0.041651	-0.867547	0.000535534	0.013778	down
ENST00000303746	ENSG00000131650	KREMEN2	0.164912	0.299076	-0.858816	0.00301196	0.0381439	down
ENST00000216281	ENSG00000080824	HSP90AA1	212.45	383.95	-0.853794	0.00166826	0.0261695	down
ENST00000377394	ENSG00000168066	SF1	0.895139	1.61359	-0.850092	0.00101027	0.0199422	down
ENST00000432124	ENSG00000119383	PTPA	0.346377	0.622466	-0.845652	0.00319811	0.0395046	down
ENST00000469584	ENSG00000163634	THOC7	12.2549	21.9877	-0.84334	0.000110981	0.00668181	down
ENST00000182377	ENSG00000064763	FAR2	0.015297	0.027414	-0.841664	0.000257941	0.0107008	down
ENST00000640413	ENSG00000177879	AP3S1	0.05532	0.098973	-0.839234	0.00223804	0.0315573	down
ENST00000613674	ENSG00000145725	PPIP5K2	0.097727	0.174538	-0.836712	2.25644e-05	0.00196135	down
ENST00000443227	ENSG00000003402	CFLAR	0.518117	0.924845	-0.835934	0.00381128	0.0436173	down
ENST00000513063	ENSG00000213347	MXD3	0.004713	0.008402	-0.834087	3.78603e-05	0.0029408	down
ENST00000589703	ENSG00000124459	ZNF45	0.724764	1.29087	-0.832757	0.000393055	0.0120675	down
ENST00000360802	ENSG00000137073	UBAP2	1.57621	2.78914	-0.823362	0.000582493	0.0144483	down
ENST00000400183	ENSG00000155313	USP25	0.025415	0.044895	-0.820875	0.000453854	0.0129041	down
ENST00000392105	ENSG00000163482	STK36	0.599889	1.05685	-0.817006	0.000321124	0.0114115	down
ENST00000399804	ENSG00000156304	SCAF4	1.83291	3.2171	-0.811623	0.000202651	0.00948491	down
ENST00000409915	ENSG00000115524	SF3B1	0.153142	0.267473	-0.804523	0.000342916	0.0114891	down
ENST00000376021	ENSG00000151287	TEX30	0.627201	1.09359	-0.802071	7.46153e-05	0.00501071	down
ENST00000238091	ENSG00000119185	ITGB1BP1	2.09151	3.63412	-0.79706	0.002257	0.0316248	down
ENST00000324453	ENSG00000180354	MTURN	0.73857	1.28314	-0.796872	0.000852723	0.018023	down
ENST00000394800	ENSG00000280987	MATR3	1.30866	2.26951	-0.794286	6.60857e-07	0.000125776	down
ENST00000475322	ENSG00000114573	ATP6V1A	0.042794	0.073975	-0.789629	0.000395046	0.0121009	down
ENST00000380249	ENSG00000188352	FOCAD	5.58677	9.65252	-0.788891	7.36131e-05	0.00495999	down
ENST00000393960	ENSG00000173599	PC	0.942768	1.62787	-0.78801	0.00042375	0.0126016	down
ENST00000473453	ENSG00000239264	TXNDC5	0.443114	0.762829	-0.783682	0.00359625	0.0423762	down
ENST00000638607	ENSG00000171763	SPATA5L1	2.1311	3.65984	-0.780177	0.00258095	0.0345581	down
ENST00000641030	ENSG00000151693	ASAP2	0.005701	0.00977	-0.777144	0.00461444	0.0491092	down
ENST00000645699	ENSG00000102974	CTCF	2.07419	3.54843	-0.774634	0.000333012	0.0114115	down
ENST00000395506	ENSG00000127081	ZNF484	0.747722	1.26895	-0.76306	0.00317679	0.0393139	down
ENST00000576442	ENSG00000105176	URI1	0.457431	0.772674	-0.756306	0.00193921	0.0288657	down
ENST00000634871	ENSG00000179912	R3HDM2	1.83481	3.09807	-0.755741	0.000689947	0.0155221	down
ENST00000432791	ENSG00000120071	KANSL1	2.95411	4.95297	-0.745567	0.000560719	0.0141086	down
ENST00000408905	ENSG00000141376	BCAS3	0.326871	0.547022	-0.742877	0.00120755	0.0216702	down
ENST00000425241	ENSG00000177463	NR2C2	0.235766	0.392197	-0.734223	0.00361064	0.0424491	down
ENST00000446045	ENSG00000158122	AAED1	0.868979	1.43245	-0.721092	0.000438231	0.0128082	down
ENST00000578615	ENSG00000105221	AKT2	0.287516	0.473223	-0.718878	0.00342383	0.041129	down
ENST00000491710	ENSG00000095951	HIVEP1	0.261402	0.429903	-0.717741	0.00194011	0.0288657	down
ENST00000265109	ENSG00000039560	RAI14	11.4819	18.8209	-0.712976	6.29213e-05	0.00439442	down
ENST00000230771	ENSG00000112855	HARS2	1.17196	1.91669	-0.709695	0.00159576	0.0255411	down
ENST00000495891	ENSG00000163659	TIPARP	0.006986	0.011329	-0.697482	0.000327538	0.0114115	down
ENST00000587881	ENSG00000049759	NEDD4L	0.268548	0.434906	-0.695524	0.00189536	0.0284325	down
ENST00000546165	ENSG00000130713	EXOSC2	4.38222	7.07252	-0.690564	0.000671291	0.0153396	down
ENST00000583476	ENSG00000109065	NAT9	1.1765	1.89681	-0.689076	0.00218724	0.0310481	down
ENST00000260508	ENSG00000137944	KYAT3	2.91322	4.69474	-0.688428	0.0016671	0.0261615	down
ENST00000426102	ENSG00000204120	GIGYF2	0.064604	0.103793	-0.684014	0.000795954	0.0171849	down
ENST00000527891	ENSG00000149311	ATM	0.122325	0.196481	-0.683671	0.00152958	0.0248449	down
ENST00000627032	ENSG00000090863	GLG1	0.017855	0.028606	-0.67999	0.000240153	0.0103345	down
ENST00000457368	ENSG00000139350	NEDD1	7.80046	12.4559	-0.675196	0.00224291	0.0315724	down
ENST00000399977	ENSG00000147439	BIN3	2.16441	3.45579	-0.675043	0.000602131	0.014652	down
ENST00000619101	ENSG00000084093	REST	9.36966	14.9573	-0.674779	0.000853666	0.0180257	down
ENST00000535601	ENSG00000102241	HTATSF1	11.0244	17.5095	-0.667438	0.00126631	0.0223185	down
ENST00000347108	ENSG00000134874	DZIP1	3.8606	6.10541	-0.661262	0.00229031	0.0319134	down
ENST00000448384	ENSG00000214954	LRRC69	0.838217	1.3216	-0.65689	0.00176812	0.0271644	down
ENST00000437425	ENSG00000127990	SGCE	2.93061	4.61458	-0.654999	0.00293898	0.0375154	down
ENST00000518805	ENSG00000156787	TBC1D31	0.501517	0.787986	-0.651871	0.00131574	0.0226965	down
ENST00000437743	ENSG00000197008	ZNF138	0.011992	0.018815	-0.649811	0.000284445	0.0110831	down
ENST00000405878	ENSG00000196419	XRCC6	9.34106	14.617	-0.645989	2.33972e-06	0.000330839	down
ENST00000389378	ENSG00000145901	TNIP1	1.42607	2.23046	-0.645295	0.000121935	0.00716693	down
ENST00000552699	ENSG00000139644	TMBIM6	0.347515	0.541692	-0.640398	0.00132549	0.0227807	down
ENST00000382989	ENSG00000196549	MME	0.28773	0.448238	-0.639549	0.0002093	0.00963884	down
ENST00000556443	ENSG00000125952	MAX	0.847437	1.31842	-0.637633	0.000635641	0.0149801	down
ENST00000503216	ENSG00000169230	PRELID1	43.8521	68.1157	-0.635341	0.000270933	0.0108888	down
ENST00000394334	ENSG00000134602	STK26	0.873123	1.35078	-0.629538	0	0	down
ENST00000621267	ENSG00000152795	HNRNPDL	34.872	53.9054	-0.628363	0.000504718	0.0133785	down
ENST00000588451	ENSG00000130023	ERMARD	0.732728	1.13116	-0.626453	0.00233156	0.0323311	down
ENST00000456194	ENSG00000131373	HACL1	6.38331	9.84538	-0.625141	0.00189069	0.028373	down
ENST00000612687	ENSG00000149428	HYOU1	0.053772	0.082878	-0.624134	0.0019548	0.02901	down
ENST00000397281	ENSG00000214022	REPIN1	0.462662	0.712922	-0.623786	2.35402e-05	0.00201993	down
ENST00000409616	ENSG00000168958	MFF	0.839327	1.28922	-0.619189	0.0022735	0.0317894	down
ENST00000433736	ENSG00000138448	ITGAV	0.006399	0.009804	-0.615524	0.00136807	0.0231809	down
ENST00000398958	ENSG00000180198	RCC1	0.002479	0.003786	-0.610916	0.00229323	0.0319319	down
ENST00000372742	ENSG00000125962	ARMCX5	4.0046	6.10787	-0.60901	0.00302963	0.0382959	down
ENST00000512476	ENSG00000168538	TRAPPC11	0.228373	0.346178	-0.600122	0.00236815	0.0326581	down
ENST00000481503	ENSG00000091732	ZC3HC1	4.95081	7.47556	-0.594518	0.000147308	0.00811466	down
ENST00000361600	ENSG00000198932	GPRASP1	0.668714	1.00855	-0.592819	0.000259564	0.0107349	down
ENST00000375964	ENSG00000204463	BAG6	0.884656	1.33197	-0.590379	0.000301763	0.011231	down
ENST00000439169	ENSG00000099899	TRMT2A	1.66952	2.51218	-0.589504	3.68365e-05	0.00288358	down
ENST00000439915	ENSG00000119778	ATAD2B	0.563126	0.846686	-0.588369	0.00370347	0.0430361	down
ENST00000573035	ENSG00000263001	GTF2I	0.685371	0.455024	0.590943	0.000105049	0.0064603	up
ENST00000308783	ENSG00000173120	KDM2A	0.839094	0.549007	0.612008	0.00255311	0.0343191	up
ENST00000318217	ENSG00000176658	MYO1D	2.15272	1.40682	0.613725	0.00018803	0.00933362	up
ENST00000458508	ENSG00000090924	PLEKHG2	0.053064	0.034515	0.62051	0.000922953	0.018978	up
ENST00000575948	ENSG00000010539	ZNF200	3.22179	2.08773	0.625931	0.00186298	0.0281018	up
ENST00000642265	ENSG00000173715	C11orf80	0.776132	0.501132	0.631111	0.000780157	0.0169576	up
ENST00000575111	ENSG00000108523	RNF167	1.00812	0.649712	0.633788	0.000448527	0.012856	up
ENST00000584396	ENSG00000136451	VEZF1	0.968211	0.6222	0.637943	0.00118648	0.0215147	up
ENST00000420761	ENSG00000188690	UROS	1.63258	1.04649	0.641596	0.00167857	0.02628	up
ENST00000370268	ENSG00000147394	ZNF185	5.06855	3.23364	0.648414	0.000271496	0.0108888	up
ENST00000409724	ENSG00000042493	CAPG	64.4791	41.0042	0.653061	0.000490971	0.0132148	up
ENST00000360718	ENSG00000161011	SQSTM1	59.7055	37.9042	0.655509	0.00334005	0.0405541	up
ENST00000537541	ENSG00000205133	TRIQK	0.206661	0.130486	0.663371	0.00238241	0.0327605	up
ENST00000545675	ENSG00000086475	SEPHS1	22.0178	13.88	0.665657	0.000238552	0.010323	up
ENST00000531805	ENSG00000245680	ZNF585B	0.074572	0.046902	0.668985	0.00110469	0.020799	up
ENST00000497105	ENSG00000119185	ITGB1BP1	0.489559	0.307507	0.670863	0.000798787	0.0171998	up
ENST00000416541	ENSG00000188807	TMEM201	0.004753	0.002985	0.671107	0.000633199	0.0149401	up
ENST00000336483	ENSG00000145675	PIK3R1	0.048801	0.030605	0.673143	0.00391876	0.044392	up
ENST00000591578	ENSG00000173581	CCDC106	0.760007	0.476338	0.674027	0.00200666	0.0294897	up
ENST00000420722	ENSG00000133812	SBF2	0.349109	0.218375	0.67687	0.00453786	0.0485655	up
ENST00000549022	ENSG00000152556	PFKM	0.048783	0.030479	0.678563	0.00104331	0.0202012	up
ENST00000464747	ENSG00000116044	NFE2L2	0.05385	0.033564	0.682032	0.00158544	0.025433	up
ENST00000420910	ENSG00000185621	LMLN	0.523764	0.32617	0.683293	0.00333608	0.040548	up
ENST00000409025	ENSG00000168883	USP39	0.098268	0.060999	0.687936	0.00431513	0.0471657	up
ENST00000311051	ENSG00000166313	APBB1	3.55182	2.20425	0.688272	0.00127484	0.0223496	up
ENST00000297814	ENSG00000165115	KIF27	1.1455	0.704967	0.700349	0.000187483	0.00933362	up
ENST00000304164	ENSG00000128641	MYO1B	2.25861	1.38355	0.70706	1.89744e-06	0.000280672	up
ENST00000512620	ENSG00000153113	CAST	1.08875	0.665494	0.710171	0.00224672	0.031599	up
ENST00000361203	ENSG00000151914	DST	13.3974	8.18486	0.710922	0.00409911	0.0456749	up
ENST00000621637	ENSG00000110330	BIRC2	0.028981	0.017677	0.713234	0.00118497	0.0215147	up
ENST00000293471	ENSG00000176024	ZNF613	0.886685	0.540003	0.715454	0.000331615	0.0114115	up
ENST00000368875	ENSG00000143393	PI4KB	4.15886	2.52824	0.718055	0.00169923	0.0265152	up
ENST00000448933	ENSG00000164402	2019-09-08	38.718	23.5063	0.719957	0.000152787	0.00831387	up
ENST00000578174	ENSG00000177427	MIEF2	0.158512	0.096198	0.720513	0.0036913	0.0429792	up
ENST00000474792	ENSG00000162711	NLRP3	0.526939	0.319465	0.721978	0.00135413	0.023042	up
ENST00000511848	ENSG00000217128	FNIP1	1.86246	1.12812	0.723288	0.00036334	0.011636	up
ENST00000380769	ENSG00000124535	WRNIP1	2.51577	1.51456	0.732104	0.000909824	0.0188237	up
ENST00000332482	ENSG00000183495	EP400	0.911672	0.548461	0.733126	0.00177299	0.027168	up
ENST00000465289	ENSG00000117620	SLC35A3	0.150519	0.0905	0.733956	0.000758144	0.0166369	up
ENST00000612846	ENSG00000268350	FAM156A	0.32572	0.195786	0.734355	0.00202287	0.0296801	up
ENST00000360814	ENSG00000120820	GLT8D2	3.1349	1.8829	0.735462	0.000332043	0.0114115	up
ENST00000484731	ENSG00000126822	PLEKHG3	0.794801	0.477109	0.736275	3.48224e-05	0.00276151	up
ENST00000503291	ENSG00000158985	CDC42SE2	1.90487	1.14329	0.736499	0.00124654	0.0220523	up
ENST00000620401	ENSG00000099783	HNRNPM	54.8534	32.7693	0.743239	0	0	up
ENST00000368347	ENSG00000160753	RUSC1	1.34081	0.800272	0.744545	0.000558803	0.0141063	up
ENST00000326735	ENSG00000159363	ATP13A2	3.25715	1.93617	0.750407	0.000294386	0.0111263	up
ENST00000310585	ENSG00000175182	FAM131A	1.7677	1.04965	0.751956	0.00322615	0.0396923	up
ENST00000563169	ENSG00000184939	ZFP90	4.39898	2.60426	0.756297	0.000357883	0.0115752	up
ENST00000337540	ENSG00000155256	ZFYVE27	3.23414	1.91409	0.756728	0.000241841	0.0103436	up
ENST00000300527	ENSG00000142173	COL6A2	87.7521	51.8571	0.758893	0.00299968	0.0380965	up
ENST00000457433	ENSG00000142910	TINAGL1	1.42528	0.840343	0.762196	2.10214e-09	9.70319e-07	up
ENST00000645724	ENSG00000171016	PYGO1	0.505522	0.298047	0.762234	0.00134382	0.0229465	up
ENST00000367519	ENSG00000112425	EPM2A	0.800712	0.472027	0.762414	0.00019713	0.00936595	up
ENST00000431474	ENSG00000041880	PARP3	0.456184	0.268789	0.763142	0.000544213	0.0138935	up
ENST00000622789	ENSG00000101246	ARFRP1	0.633333	0.372437	0.765968	0.000366972	0.0116804	up
ENST00000382905	ENSG00000132950	ZMYM5	0.865421	0.508096	0.768301	0.000228115	0.0100366	up
ENST00000531557	ENSG00000149499	EML3	1.5194	0.888617	0.773872	0.000592592	0.0146265	up
ENST00000398398	ENSG00000134046	MBD2	0.376335	0.219133	0.780211	0.00437539	0.0475784	up
ENST00000536019	ENSG00000156026	MCU	0.186242	0.108056	0.785399	0.00135872	0.0230767	up
ENST00000480226	ENSG00000150093	ITGB1	0.807009	0.466841	0.789653	0.00421544	0.0465065	up
ENST00000566377	ENSG00000178802	MPI	2.1498	1.24294	0.790443	0.000219047	0.00987344	up
ENST00000344920	ENSG00000112992	NNT	34.1489	19.7371	0.79093	0.000188628	0.00935176	up
ENST00000536805	ENSG00000049883	PTCD2	0.377399	0.217769	0.793292	0.00119739	0.021582	up
ENST00000621013	ENSG00000143570	SLC39A1	2.09079	1.20284	0.797604	6.92948e-05	0.0047487	up
ENST00000563134	ENSG00000140983	RHOT2	0.517449	0.297398	0.799022	0.0025843	0.0345704	up
ENST00000611010	ENSG00000160752	FDPS	3.12899	1.78862	0.806849	0.000210192	0.00964725	up
ENST00000426663	ENSG00000117475	BLZF1	0.870172	0.496732	0.808833	0.0036819	0.0429569	up
ENST00000540846	ENSG00000166949	SMAD3	0.883469	0.504045	0.809627	0.000196675	0.00936595	up
ENST00000410093	ENSG00000169756	LIMS1	0.046779	0.026672	0.810535	0.00156989	0.0252478	up
ENST00000274289	ENSG00000145632	PLK2	278.116	158.267	0.813327	0.00445871	0.0481062	up
ENST00000458431	ENSG00000182134	TDRKH	5.87056	3.34022	0.813556	0.000505564	0.0133906	up
ENST00000260526	ENSG00000137962	ARHGAP29	168.211	95.1279	0.822334	0.00370446	0.0430361	up
ENST00000375900	ENSG00000204438	GPANK1	2.68457	1.51129	0.828907	0.00104963	0.0202454	up
ENST00000367108	ENSG00000143479	DYRK3	0.698822	0.393288	0.829339	0.00267977	0.0354111	up
ENST00000371802	ENSG00000124214	STAU1	14.2544	8.00944	0.83163	0.00164982	0.0260393	up
ENST00000616170	ENSG00000097033	SH3GLB1	19.1214	10.7436	0.831713	0.000549853	0.0139842	up
ENST00000409655	ENSG00000142102	PGGHG	0.285623	0.160262	0.83368	0.00158724	0.0254453	up
ENST00000376420	ENSG00000137404	NRM	1.32554	0.743038	0.835073	0.00290859	0.0373054	up
ENST00000395436	ENSG00000129103	SUMF2	13.7114	7.68407	0.835431	0.00087824	0.0183852	up
ENST00000336689	ENSG00000088280	ASAP3	1.84572	1.03401	0.835941	0.00307861	0.0387193	up
ENST00000439685	ENSG00000091986	CCDC80	1.29438	0.724223	0.837758	0.000331125	0.0114115	up
ENST00000429677	ENSG00000010438	PRSS3	3.16202	1.76747	0.839161	0.000142876	0.00794271	up
ENST00000607452	ENSG00000170634	ACYP2	1.41029	0.788249	0.839267	0.00292933	0.0374082	up
ENST00000454658	ENSG00000139146	SINHCAF	2.46005	1.37374	0.840583	0.00392344	0.0444325	up
ENST00000555573	ENSG00000126777	KTN1	9.5735	5.33969	0.842289	0.00311482	0.0389794	up
ENST00000564365	ENSG00000167515	TRAPPC2L	0.928246	0.516554	0.845588	0.00402452	0.0452201	up
ENST00000456174	ENSG00000048052	HDAC9	2.99369	1.66132	0.849595	0.00138739	0.0233703	up
ENST00000306107	ENSG00000170017	ALCAM	113.328	62.8417	0.850711	0.00166397	0.0261482	up
ENST00000323588	ENSG00000164088	PPM1M	3.09761	1.71502	0.852933	0.00416553	0.0461587	up
ENST00000630952	ENSG00000136261	BZW2	2.52456	1.39543	0.855322	0.000694014	0.01557	up
ENST00000574481	ENSG00000141086	CTRL	0.297643	0.164452	0.855916	0.000569372	0.0142663	up
ENST00000409750	ENSG00000169629	RGPD8	0.022416	0.012383	0.856168	0.000415926	0.0125208	up
ENST00000426633	ENSG00000231925	TAPBP	4.23043	2.32658	0.862597	0.00267851	0.0354061	up
ENST00000612899	ENSG00000118503	TNFAIP3	0.507212	0.278885	0.862919	0.00449632	0.0483149	up
ENST00000309295	ENSG00000173442	EHBP1L1	20.2462	11.1054	0.866386	0.000535953	0.013778	up
ENST00000356527	ENSG00000143420	ENSA	2.66876	1.46116	0.869051	0.0011861	0.0215147	up
ENST00000493945	ENSG00000075624	ACTB	1.02073	0.557491	0.872581	0.00392886	0.0444688	up
ENST00000348831	ENSG00000197381	ADARB1	0.478122	0.258796	0.885563	7.81125e-06	0.000838728	up
ENST00000393114	ENSG00000122783	CYREN	2.58775	1.39901	0.887294	5.64658e-05	0.00405644	up
ENST00000429075	ENSG00000010270	STARD3NL	0.889706	0.479772	0.89098	0.00378591	0.0435197	up
ENST00000610657	ENSG00000278662	GOLGA6L10	1.22164	0.65735	0.894087	0.00103372	0.0201649	up
ENST00000537265	ENSG00000139725	RHOF	0.521722	0.279234	0.901807	0.00215453	0.0307907	up
ENST00000393034	ENSG00000158234	FAIM	4.86391	2.6029	0.901995	0.0012796	0.0223922	up
ENST00000548115	ENSG00000135457	TFCP2	0.509659	0.272109	0.905348	0.000585495	0.0145048	up
ENST00000371655	ENSG00000169213	RAB3B	22.4127	11.9584	0.906296	0.0045485	0.0486442	up
ENST00000614426	ENSG00000185900	POMK	0.71241	0.380059	0.906484	0.00162058	0.0256925	up
ENST00000373142	ENSG00000160408	ST6GALNAC6	4.22639	2.23918	0.916459	0.0036059	0.0424491	up
ENST00000419517	ENSG00000111860	CEP85L	0.760817	0.403031	0.916659	8.98633e-05	0.00578322	up
ENST00000367202	ENSG00000143845	ETNK2	7.72352	4.08914	0.917463	0.00145365	0.0240527	up
ENST00000341697	ENSG00000143434	SEMA6C	0.58123	0.307538	0.918344	0.00249658	0.0338366	up
ENST00000550047	ENSG00000089060	SLC8B1	2.61893	1.38568	0.918379	0.00374622	0.0432641	up
ENST00000392318	ENSG00000128641	MYO1B	71.2291	37.5152	0.924992	0.000534274	0.0137711	up
ENST00000426877	ENSG00000181029	TRAPPC5	1.59184	0.836857	0.927644	0.000175367	0.00899411	up
ENST00000614077	ENSG00000241343	RPL36A	302.351	158.688	0.930036	0.00427183	0.0469276	up
ENST00000397056	ENSG00000196639	HRH1	1.37481	0.721105	0.930953	0.00385367	0.0439023	up
ENST00000254901	ENSG00000132563	REEP2	2.29083	1.19955	0.933382	0.000912188	0.0188338	up
ENST00000565851	ENSG00000206053	JPT2	0.540432	0.282916	0.933739	0.00206604	0.03005	up
ENST00000394991	ENSG00000145335	SNCA	3.29013	1.71388	0.940878	4.76862e-05	0.00356608	up
ENST00000263867	ENSG00000042493	CAPG	15.2609	7.94215	0.942242	5.29473e-05	0.00386592	up
ENST00000355653	ENSG00000108828	VAT1	85.0651	44.2175	0.943949	0.0033928	0.0409399	up
ENST00000613547	ENSG00000137337	MDC1	0.34095	0.17709	0.945077	0.00449422	0.0483149	up
ENST00000628684	ENSG00000137776	SLTM	0.406295	0.21101	0.945216	0.00329664	0.0402758	up
ENST00000545127	ENSG00000181924	COA4	18.1884	9.42889	0.947856	0.00326443	0.0399995	up
ENST00000318782	ENSG00000162073	PAQR4	4.94398	2.55893	0.950129	2.00501e-06	0.000290484	up
ENST00000541477	ENSG00000111674	ENO2	1.48236	0.766627	0.951302	0.000649249	0.0151424	up
ENST00000281772	ENSG00000144445	KANSL1L	0.441856	0.228346	0.952355	0.000917146	0.018907	up
ENST00000261590	ENSG00000046604	DSG2	51.9113	26.8017	0.953725	0.00312734	0.0390631	up
ENST00000368300	ENSG00000160789	LMNA	190.336	98.2313	0.954292	0.00190756	0.028509	up
ENST00000450602	ENSG00000197620	CXorf40A	0.365999	0.188736	0.95547	0.00364623	0.0427325	up
ENST00000359247	ENSG00000134775	FHOD3	4.72157	2.43456	0.955606	0.00185911	0.0280564	up
ENST00000598016	ENSG00000198464	ZNF480	0.064486	0.033247	0.955762	0.0006997	0.0156538	up
ENST00000397752	ENSG00000105976	MET	49.3809	25.405	0.958841	0.000961136	0.0194346	up
ENST00000542451	ENSG00000166750	SLFN5	0.593874	0.305227	0.960274	0.00308871	0.0387978	up
ENST00000457286	ENSG00000106266	SNX8	0.017568	0.008995	0.965755	0.00179051	0.0273294	up
ENST00000508453	ENSG00000155016	CYP2U1	0.028349	0.014505	0.966748	0.00207497	0.0301144	up
ENST00000320650	ENSG00000164136	IL15	0.870277	0.445157	0.96716	0.00104889	0.020241	up
ENST00000428216	ENSG00000088888	MAVS	20.9109	10.6417	0.974525	0.00199335	0.0293867	up
ENST00000412504	ENSG00000196083	IL1RAP	5.36696	2.73024	0.975075	0.00223068	0.0314867	up
ENST00000064724	ENSG00000013297	CLDN11	96.0323	48.8033	0.976542	0.00343204	0.0411784	up
ENST00000541713	ENSG00000196396	PTPN1	4.44479	2.25038	0.981948	0.000822881	0.0175493	up
ENST00000370355	ENSG00000099194	SCD	36.7133	18.5795	0.982587	0.00374907	0.0432729	up
ENST00000449098	ENSG00000092199	HNRNPC	0.551856	0.278906	0.984513	7.54934e-05	0.00503599	up
ENST00000341307	ENSG00000133318	RTN3	14.1451	7.12702	0.988933	2.39595e-06	0.000336422	up
ENST00000360301	ENSG00000168781	PPIP5K1	0.119802	0.060247	0.991691	0.000575691	0.0143594	up
ENST00000399599	ENSG00000089486	CDIP1	0.379775	0.190681	0.993984	0.000327948	0.0114115	up
ENST00000372595	ENSG00000010803	SCMH1	1.10657	0.555352	0.994614	0.000506433	0.0133975	up
ENST00000614890	ENSG00000130731	METTL26	2.60709	1.30466	0.998763	2.7163e-05	0.0022636	up
ENST00000509338	ENSG00000135317	SNX14	0.083051	0.04152	1.00019	0.00165023	0.0260393	up
ENST00000261489	ENSG00000102804	TSC22D1	12.9293	6.45178	1.00288	0.000679467	0.0154071	up
ENST00000618619	ENSG00000265681	RPL17	2.69918	1.34548	1.0044	1.09606e-05	0.00110038	up
ENST00000634504	ENSG00000095637	SORBS1	2.22049	1.10686	1.0044	0.000477117	0.0130962	up
ENST00000639617	ENSG00000175182	FAM131A	0.665426	0.330769	1.00845	0.00229661	0.0319678	up
ENST00000497160	ENSG00000167377	ZNF23	0.060766	0.0302	1.00872	0.00149451	0.0244666	up
ENST00000611927	ENSG00000273542	HIST1H4K	3420	1698.88	1.00941	0.00235311	0.032484	up
ENST00000320031	ENSG00000005884	ITGA3	165.35	81.6977	1.01715	0.000439792	0.0128151	up
ENST00000325234	ENSG00000149782	PLCB3	0.032753	0.01616	1.0192	0.0031335	0.0391138	up
ENST00000521860	ENSG00000164941	INTS8	0.485682	0.239582	1.01949	0.00248453	0.033696	up
ENST00000440309	ENSG00000163482	STK36	4.74482	2.33578	1.02245	9.01031e-06	0.000947215	up
ENST00000381214	ENSG00000103248	MTHFSD	0.553508	0.272251	1.02367	0.00181519	0.0275593	up
ENST00000366733	ENSG00000162910	MRPL55	3.84298	1.88358	1.02875	0.00263233	0.0350495	up
ENST00000329623	ENSG00000157617	C2CD2	0.009343	0.00455	1.03802	0.000260192	0.0107466	up
ENST00000517551	ENSG00000130227	XPO7	1.18997	0.578552	1.04041	0.00194432	0.0289078	up
ENST00000423015	ENSG00000118263	KLF7	0.086124	0.04186	1.04084	0.00461527	0.0491092	up
ENST00000535183	ENSG00000132676	DAP3	3.74518	1.81879	1.04206	0.000319178	0.0114115	up
ENST00000264144	ENSG00000058085	LAMC2	41.7143	20.2331	1.04383	0.00224729	0.031599	up
ENST00000393193	ENSG00000011052	NME1-NME2	4.99455	2.41796	1.04657	0.00029643	0.0111263	up
ENST00000391828	ENSG00000162711	NLRP3	0.493634	0.238777	1.04778	0.00367901	0.0429482	up
ENST00000347631	ENSG00000126091	ST3GAL3	0.471655	0.227723	1.05045	0.00126187	0.0222549	up
ENST00000396658	ENSG00000118900	UBN1	7.46474	3.6005	1.05189	1.46917e-08	5.51391e-06	up
ENST00000295497	ENSG00000128656	CHN1	7.87733	3.78488	1.05746	0.000178214	0.00900215	up
ENST00000356994	ENSG00000180900	SCRIB	9.25862	4.44708	1.05794	2.66766e-06	0.00035949	up
ENST00000550765	ENSG00000134285	FKBP11	6.77668	3.25468	1.05806	0.0034939	0.0416097	up
ENST00000324589	ENSG00000158089	GALNT14	0.111891	0.053711	1.0588	0.00176447	0.0271382	up
ENST00000466716	ENSG00000149485	FADS1	0.949867	0.454653	1.06296	0.00240107	0.0329311	up
ENST00000645075	ENSG00000106070	GRB10	0.789853	0.377738	1.0642	0.00300327	0.038118	up
ENST00000319129	ENSG00000188878	FBF1	1.13113	0.540341	1.06583	0.000511078	0.013465	up
ENST00000479961	ENSG00000259332	ST20-MTHFS	1.61991	0.773732	1.06601	0.000968219	0.0194896	up
ENST00000355621	ENSG00000186591	UBE2H	21.2361	10.1076	1.07108	0.00192505	0.0287063	up
ENST00000262752	ENSG00000072133	RPS6KA6	1.14579	0.544549	1.07321	0.0044672	0.0481465	up
ENST00000375901	ENSG00000107897	ACBD5	3.96304	1.87571	1.07917	0.00047438	0.0130749	up
ENST00000555393	ENSG00000100968	NFATC4	0.37979	0.179747	1.07923	0.0003581	0.0115752	up
ENST00000403410	ENSG00000181458	TMEM45A	0.570592	0.269889	1.08009	0.00450864	0.0483466	up
ENST00000339362	ENSG00000067141	NEO1	1.9443	0.918149	1.08245	0.00032092	0.0114115	up
ENST00000619962	ENSG00000116922	C1orf109	1.00716	0.47554	1.08265	0.0044823	0.0482445	up
ENST00000566501	ENSG00000184110	EIF3C	0.616238	0.2905	1.08495	5.82548e-05	0.00414052	up
ENST00000366839	ENSG00000143742	SRP9	38.3156	18.0401	1.08673	0.00238079	0.0327536	up
ENST00000453022	ENSG00000035499	DEPDC1B	0.580787	0.273185	1.08813	0.00107913	0.0204736	up
ENST00000261623	ENSG00000051523	CYBA	176.561	83.0413	1.08827	0.000914712	0.0188762	up
ENST00000374145	ENSG00000060642	PIGV	1.81214	0.851143	1.09022	0.00383394	0.0437769	up
ENST00000349880	ENSG00000166833	NAV2	4.79928	2.25348	1.09067	0.00444783	0.0480409	up
ENST00000378747	ENSG00000123240	OPTN	5.82546	2.73088	1.09301	0.00027724	0.0109466	up
ENST00000444620	ENSG00000054267	ARID4B	0.59401	0.277468	1.09817	0.0026972	0.0355012	up
ENST00000530285	ENSG00000124942	AHNAK	0.053353	0.024914	1.09861	0.000698901	0.0156446	up
ENST00000506595	ENSG00000123415	SMUG1	0.095948	0.044785	1.09924	0.00456688	0.0487369	up
ENST00000611255	ENSG00000148655	LRMDA	0.665024	0.309694	1.10256	0.000746232	0.0164132	up
ENST00000362042	ENSG00000082641	NFE2L1	1.79217	0.827063	1.11564	0.00196973	0.0291453	up
ENST00000392432	ENSG00000145014	TMEM44	3.3947	1.56548	1.11667	8.6916e-07	0.000156519	up
ENST00000360700	ENSG00000147180	ZNF711	0.858745	0.395623	1.1181	0.00156506	0.0252212	up
ENST00000262133	ENSG00000103479	RBL2	26.3663	12.0998	1.12371	0.00226815	0.0317368	up
ENST00000375537	ENSG00000204371	EHMT2	0.408125	0.186258	1.13171	0.000136329	0.00764623	up
ENST00000409477	ENSG00000103363	ELOB	34.9709	15.9539	1.13225	0.00036153	0.0116123	up
ENST00000494123	ENSG00000012048	BRCA1	0.146576	0.066784	1.13407	0.000927442	0.0190444	up
ENST00000573564	ENSG00000059122	FLYWCH1	1.29425	0.589694	1.13408	0.00288253	0.0370649	up
ENST00000403681	ENSG00000149948	HMGA2	43.401	19.7497	1.1359	0.000661947	0.0152752	up
ENST00000263056	ENSG00000107968	MAP3K8	1.18998	0.540149	1.13951	0.00406963	0.0455379	up
ENST00000333244	ENSG00000185567	AHNAK2	20.0049	9.07793	1.13992	0.00037118	0.0117147	up
ENST00000332496	ENSG00000185033	SEMA4B	27.2864	12.3441	1.14436	8.03071e-10	4.13458e-07	up
ENST00000342916	ENSG00000146648	EGFR	0.052081	0.023552	1.14491	0.00113991	0.0210176	up
ENST00000301729	ENSG00000167969	ECI1	3.71139	1.67762	1.14554	0.0030936	0.0388349	up
ENST00000312515	ENSG00000175550	DRAP1	84.0057	37.6708	1.15704	0.00325127	0.0399118	up
ENST00000373165	ENSG00000147180	ZNF711	2.76467	1.23973	1.15708	0.00445944	0.0481062	up
ENST00000253861	ENSG00000131558	EXOC4	36.3573	16.2981	1.15754	0.0020503	0.0299186	up
ENST00000260324	ENSG00000137767	SQOR	23.3619	10.4629	1.15887	0.000432797	0.0127341	up
ENST00000372164	ENSG00000108219	TSPAN14	26.7509	11.9718	1.15995	0.000620735	0.0148057	up
ENST00000636174	ENSG00000188878	FBF1	0.767598	0.342824	1.16288	0.00093273	0.0191203	up
ENST00000264205	ENSG00000117298	ECE1	1.87706	0.837582	1.16417	0.0012677	0.0223185	up
ENST00000361866	ENSG00000142156	COL6A1	52.6168	23.4463	1.16617	0.000671522	0.0153396	up
ENST00000558566	ENSG00000092330	TINF2	2.72886	1.21555	1.1667	0.000512739	0.013465	up
ENST00000424789	ENSG00000170921	TANC2	7.41931	3.30196	1.16796	0.00246974	0.03358	up
ENST00000505308	ENSG00000109586	GALNT7	2.13943	0.947929	1.17438	0.00297661	0.0378753	up
ENST00000434452	ENSG00000134762	DSC3	9.01302	3.98406	1.17777	0.00415637	0.0460827	up
ENST00000552212	ENSG00000181929	PRKAG1	1.34736	0.595443	1.1781	0.00272185	0.0357086	up
ENST00000333640	ENSG00000184271	POU6F1	1.17853	0.520017	1.18036	0.0006842	0.0154585	up
ENST00000283684	ENSG00000081923	ATP8B1	17.3547	7.63601	1.18443	0.00304212	0.0384048	up
ENST00000301717	ENSG00000162032	SPSB3	2.18665	0.961054	1.18603	1.07169e-06	0.000177838	up
ENST00000371060	ENSG00000116678	LEPR	4.64889	2.03654	1.19077	0.00244133	0.0333239	up
ENST00000646641	ENSG00000267534	S1PR2	0.899159	0.392565	1.19564	0.000209565	0.00963999	up
ENST00000395566	ENSG00000110492	MDK	12.4749	5.44272	1.19662	2.48132e-07	5.69398e-05	up
ENST00000322507	ENSG00000111799	COL12A1	11.7331	5.11791	1.19696	0.000122072	0.00716693	up
ENST00000646601	ENSG00000146830	GIGYF1	7.05023	3.06923	1.19979	0.00199819	0.0294363	up
ENST00000247226	ENSG00000126822	PLEKHG3	7.92561	3.43505	1.20619	0.00313029	0.0390878	up
ENST00000638989	ENSG00000123600	METTL8	0.393341	0.170312	1.2076	0.00253118	0.0341544	up
ENST00000308177	ENSG00000240184	PCDHGC3	8.55689	3.70442	1.20784	0.00178865	0.0273294	up
ENST00000342456	ENSG00000006534	ALDH3B1	3.88906	1.67592	1.21447	0.000288498	0.0111185	up
ENST00000529187	ENSG00000181264	TMEM136	0.777858	0.33359	1.22143	0.00376692	0.0433942	up
ENST00000588479	ENSG00000108479	GALK1	13.6232	5.83772	1.22259	0.000206925	0.00958376	up
ENST00000592339	ENSG00000170832	USP32	0.019533	0.008352	1.22572	0.000212838	0.00973479	up
ENST00000453038	ENSG00000115649	CNPPD1	0.799594	0.341561	1.22712	0.00347205	0.041484	up
ENST00000395797	ENSG00000169740	ZNF32	8.81433	3.76478	1.22729	0.00053228	0.0137607	up
ENST00000397871	ENSG00000100296	THOC5	0.652157	0.278486	1.22761	1.69336e-10	1.03033e-07	up
ENST00000238855	ENSG00000119844	AFTPH	2.24206	0.955795	1.23005	0.00035115	0.0115491	up
ENST00000434945	ENSG00000178202	KDELC2	1.05256	0.448686	1.23012	0.00113141	0.020915	up
ENST00000620295	ENSG00000054523	KIF1B	2.8407	1.2066	1.2353	0.00419024	0.0463431	up
ENST00000261326	ENSG00000075643	MOCOS	10.7861	4.57116	1.23854	0.00408371	0.0455791	up
ENST00000582970	ENSG00000173821	RNF213	8.33763	3.52982	1.24004	0.000974859	0.0195644	up
ENST00000270776	ENSG00000142657	PGD	127.426	53.8269	1.24327	0.000218854	0.00987344	up
ENST00000446003	ENSG00000107863	ARHGAP21	5.66673	2.38924	1.24597	0.00113226	0.020915	up
ENST00000411767	ENSG00000163629	PTPN13	0.43802	0.183643	1.25409	0.000163846	0.00866896	up
ENST00000355387	ENSG00000187147	RNF220	13.2782	5.56194	1.2554	0.000242377	0.0103436	up
ENST00000585683	ENSG00000125319	C17orf53	3.80945	1.59563	1.25546	0.00353635	0.0419287	up
ENST00000378165	ENSG00000152465	NMT2	29.4144	12.3082	1.25691	0.00247749	0.0336524	up
ENST00000394063	ENSG00000119487	MAPKAP1	0.528064	0.220267	1.26146	0.000337456	0.0114385	up
ENST00000367041	ENSG00000117335	CD46	5.79486	2.41499	1.26276	0.000362035	0.0116123	up
ENST00000301607	ENSG00000167880	EVPL	2.9492	1.22185	1.27126	0.000964596	0.0194557	up
ENST00000285605	ENSG00000155254	MARVELD1	20.3983	8.43676	1.27369	0.0038219	0.043705	up
ENST00000555986	ENSG00000092036	HAUS4	3.59371	1.48619	1.27385	0.00208887	0.0302397	up
ENST00000564763	ENSG00000260861	AL049634.2	0.018216	0.007526	1.27525	0.00440198	0.047795	up
ENST00000543133	ENSG00000099968	BCL2L13	2.22107	0.914338	1.28046	0.000594346	0.0146379	up
ENST00000327367	ENSG00000166949	SMAD3	24.4489	10.0454	1.28324	0.000667172	0.0153145	up
ENST00000421017	ENSG00000182718	ANXA2	704.467	289.369	1.28362	3.05367e-06	0.000398147	up
ENST00000466436	ENSG00000102181	CD99L2	0.570506	0.234023	1.28559	0.0010683	0.0203763	up
ENST00000261233	ENSG00000090376	IRAK3	10.7111	4.35611	1.29799	0.00175435	0.0270654	up
ENST00000356205	ENSG00000143570	SLC39A1	17.5614	7.12547	1.30135	0.00469902	0.0497373	up
ENST00000409296	ENSG00000086200	IPO11	0.029413	0.011927	1.30222	0.00111508	0.0208582	up
ENST00000438331	ENSG00000122359	ANXA11	0.416475	0.16862	1.30445	0.000191295	0.00935958	up
ENST00000592699	ENSG00000066926	FECH	0.746545	0.301607	1.30756	0.00339799	0.0409629	up
ENST00000507013	ENSG00000052802	MSMO1	0.900329	0.363233	1.30956	0.00409453	0.0456491	up
ENST00000341217	ENSG00000173065	FAM222B	0.047068	0.018946	1.31285	0.000192115	0.00935958	up
ENST00000359120	ENSG00000156463	SH3RF2	0.607033	0.243909	1.31543	3.09427e-06	0.000402135	up
ENST00000419155	ENSG00000119403	PHF19	0.034093	0.013682	1.3172	0.000224786	0.00996355	up
ENST00000336714	ENSG00000101310	SEC23B	9.97898	4.00417	1.31739	0.000963068	0.0194346	up
ENST00000610712	ENSG00000186814	ZSCAN30	0.002169	0.00087	1.31794	7.42745e-05	0.00499617	up
ENST00000399443	ENSG00000141447	OSBPL1A	24.0282	9.61157	1.32189	0.00242906	0.0332242	up
ENST00000430328	ENSG00000080345	RIF1	30.8553	12.3384	1.32236	4.10185e-05	0.00314356	up
ENST00000532933	ENSG00000175550	DRAP1	85.0023	33.9835	1.32267	9.63162e-05	0.006006	up
ENST00000349258	ENSG00000136114	THSD1	1.64738	0.657623	1.32484	0.00145973	0.0241234	up
ENST00000372318	ENSG00000159214	CCDC24	2.10846	0.83874	1.32989	0.00087551	0.0183501	up
ENST00000406875	ENSG00000064393	HIPK2	5.63436	2.23712	1.33261	0.00176103	0.0271262	up
ENST00000602782	ENSG00000138744	NAAA	1.08553	0.430983	1.3327	0.00441122	0.0478126	up
ENST00000512729	ENSG00000179046	TRIML2	38.2343	15.1409	1.33642	0.00300606	0.0381286	up
ENST00000429242	ENSG00000167491	GATAD2A	0.173451	0.068564	1.339	0.00462381	0.0491615	up
ENST00000542162	ENSG00000134490	TMEM241	1.50306	0.59378	1.3399	0.00341739	0.0410741	up
ENST00000381605	ENSG00000101307	SIRPB1	2.91724	1.152	1.34046	0.00161617	0.0256531	up
ENST00000383329	ENSG00000204525	HLA-C	6.41926	2.53469	1.3406	3.49332e-05	0.00276151	up
ENST00000339773	ENSG00000135622	SEMA4F	0.225085	0.088855	1.34095	0.00100561	0.0198737	up
ENST00000518547	ENSG00000170873	MTSS1	9.24155	3.64295	1.34303	0.00368186	0.0429569	up
ENST00000436636	ENSG00000154310	TNIK	2.80963	1.10714	1.34355	0.00167802	0.02628	up
ENST00000429235	ENSG00000136891	TEX10	1.87944	0.740192	1.34433	0.000528507	0.0137016	up
ENST00000375614	ENSG00000204381	LAYN	16.9856	6.68787	1.34469	0.00370776	0.0430361	up
ENST00000577886	ENSG00000221926	TRIM16	1.94059	0.763645	1.34552	3.403e-05	0.00272012	up
ENST00000452264	ENSG00000235169	SMIM1	3.7795	1.48535	1.34739	0.00295541	0.0376653	up
ENST00000219302	ENSG00000103024	NME3	6.79804	2.66605	1.35041	0.00177471	0.027168	up
ENST00000543522	ENSG00000198826	ARHGAP11A	0.913594	0.358271	1.3505	0.000760278	0.0166695	up
ENST00000257931	ENSG00000135473	PAN2	2.78034	1.08756	1.35416	6.82902e-05	0.00470394	up
ENST00000361110	ENSG00000171608	PIK3CD	0.118745	0.046348	1.35729	0.0045901	0.0489415	up
ENST00000409652	ENSG00000221963	APOL6	7.26766	2.82881	1.3613	0.00157916	0.0253562	up
ENST00000567891	ENSG00000140525	FANCI	4.31223	1.67276	1.36621	0.000202581	0.00948491	up
ENST00000569359	ENSG00000051523	CYBA	44.7349	17.3375	1.3675	0.00417521	0.046215	up
ENST00000388747	ENSG00000167103	PIP5KL1	1.30911	0.505653	1.37237	0.00186427	0.0281026	up
ENST00000477719	ENSG00000197150	ABCB8	0.158038	0.060995	1.37351	0.000768478	0.0167961	up
ENST00000530692	ENSG00000073921	PICALM	1.17289	0.452473	1.37416	0.00443746	0.0479918	up
ENST00000451283	ENSG00000100075	SLC25A1	29.4107	11.3296	1.37625	0.000941254	0.0192165	up
ENST00000426508	ENSG00000187535	IFT140	2.88135	1.1093	1.37709	0.00352164	0.0418207	up
ENST00000374080	ENSG00000184634	MED12	4.49215	1.72873	1.37769	1.72501e-06	0.00025945	up
ENST00000524023	ENSG00000048052	HDAC9	1.0096	0.388364	1.37831	0.00190039	0.0284654	up
ENST00000428183	ENSG00000170632	ARMC10	0.792831	0.304752	1.37938	0.00316087	0.0392651	up
ENST00000538183	ENSG00000112096	SOD2	19.4518	7.46348	1.38198	7.73905e-06	0.000833203	up
ENST00000303721	ENSG00000172456	FGGY	3.80275	1.4565	1.38454	0.000189707	0.00935958	up
ENST00000440480	ENSG00000129757	CDKN1C	0.909365	0.348004	1.38576	5.99906e-06	0.000680537	up
ENST00000455335	ENSG00000106635	BCL7B	1.89579	0.725166	1.38642	0.000673002	0.0153521	up
ENST00000406938	ENSG00000100288	CHKB	10.5107	4.01628	1.38792	0.00186352	0.0281018	up
ENST00000285279	ENSG00000154978	VOPP1	77.3054	29.4833	1.39067	4.84748e-05	0.00360491	up
ENST00000415053	ENSG00000172113	NME6	0.621158	0.236845	1.39102	0.00121316	0.02172	up
ENST00000235307	ENSG00000116667	C1orf21	6.02798	2.28236	1.40114	0.0010651	0.0203395	up
ENST00000357681	ENSG00000058668	ATP2B4	17.1063	6.47401	1.40179	0.00023978	0.0103316	up
ENST00000257770	ENSG00000135318	NT5E	45.3937	17.161	1.40336	0.000156618	0.00841419	up
ENST00000588991	ENSG00000105220	GPI	75.4308	28.4515	1.40665	0.000222416	0.00993525	up
ENST00000406785	ENSG00000183023	SLC8A1	3.11012	1.1714	1.40874	0.00157337	0.0252835	up
ENST00000368009	ENSG00000158793	NIT1	3.85223	1.45051	1.40913	0.00237198	0.0326601	up
ENST00000014914	ENSG00000013588	GPRC5A	14.0473	5.27834	1.41213	0.000621894	0.0148061	up
ENST00000523505	ENSG00000253276	CCDC71L	10.8656	4.07867	1.4136	0.00361071	0.0424491	up
ENST00000600882	ENSG00000019144	PHLDB1	0.022286	0.008338	1.41836	0.000194995	0.00935958	up
ENST00000381223	ENSG00000214717	ZBED1	4.3012	1.60258	1.42434	0.00426974	0.0469276	up
ENST00000427587	ENSG00000118894	EEF2KMT	3.15154	1.16813	1.43185	0.000339822	0.0114677	up
ENST00000340099	ENSG00000125170	DOK4	4.56512	1.68802	1.43532	0.00347782	0.0415044	up
ENST00000618035	ENSG00000274523	RCC1L	0.110746	0.0408	1.44061	0.00258226	0.0345581	up
ENST00000312579	ENSG00000175602	CCDC85B	28.2077	10.3763	1.4428	0.00309577	0.0388476	up
ENST00000514093	ENSG00000161011	SQSTM1	17.0237	6.25179	1.44521	0.00326507	0.0399995	up
ENST00000368809	ENSG00000197747	S100A10	0.147508	0.053935	1.4515	0.00142236	0.0237009	up
ENST00000339209	ENSG00000130024	PHF10	1.20348	0.440022	1.45157	2.39191e-08	8.44947e-06	up
ENST00000356082	ENSG00000196878	LAMB3	74.7189	27.3002	1.45256	0.000178142	0.00900215	up
ENST00000358160	ENSG00000178075	GRAMD1C	2.56178	0.934033	1.4556	0.000134859	0.00759561	up
ENST00000248564	ENSG00000127920	GNG11	75.4078	27.4634	1.4572	2.26868e-05	0.00196348	up
ENST00000369967	ENSG00000197114	ZGPAT	0.683467	0.248188	1.46144	0.000472815	0.0130693	up
ENST00000434526	ENSG00000129103	SUMF2	1.98761	0.720266	1.46443	6.37299e-06	0.000714878	up
ENST00000222693	ENSG00000105971	CAV2	41.3636	14.9679	1.46649	0.000120542	0.00710185	up
ENST00000381570	ENSG00000127870	RNF6	16.8594	6.10009	1.46665	1.56838e-06	0.000239479	up
ENST00000296350	ENSG00000163975	MELTF	29.5992	10.6874	1.46965	0.000590092	0.0145917	up
ENST00000438650	ENSG00000100744	GSKIP	6.19375	2.2296	1.47403	0.0010569	0.0202882	up
ENST00000355327	ENSG00000187720	THSD4	12.1323	4.36484	1.47485	0.000278928	0.0109708	up
ENST00000461494	ENSG00000114209	PDCD10	1.22737	0.441452	1.47524	0.00102869	0.0201218	up
ENST00000366637	ENSG00000162946	DISC1	2.47285	0.889266	1.47549	0.00312675	0.0390631	up
ENST00000520014	ENSG00000155099	PIP4P2	0.289496	0.104014	1.47677	0.00088813	0.0184891	up
ENST00000353234	ENSG00000165138	ANKS6	5.63294	2.02314	1.4773	0.00364418	0.0427325	up
ENST00000299977	ENSG00000166750	SLFN5	11.2094	4.02488	1.47769	0.000584897	0.0144989	up
ENST00000275884	ENSG00000146966	DENND2A	1.00022	0.358951	1.47846	0.000177228	0.00900215	up
ENST00000005260	ENSG00000006453	BAIAP2L1	11.0227	3.95506	1.47871	0.00242724	0.0332106	up
ENST00000643023	ENSG00000136143	SUCLA2	0.561837	0.201539	1.47909	0.0012944	0.0225025	up
ENST00000382361	ENSG00000075618	FSCN1	70.7363	25.3168	1.48236	3.19362e-05	0.00258047	up
ENST00000373087	ENSG00000163874	ZC3H12A	8.57514	3.0633	1.48508	0.00282831	0.0366267	up
ENST00000392343	ENSG00000176155	CCDC57	2.73145	0.975075	1.48608	0.00117538	0.0214258	up
ENST00000312562	ENSG00000175592	FOSL1	27.5244	9.81517	1.48762	0.000391181	0.0120561	up
ENST00000368474	ENSG00000160710	ADAR	8.33098	2.97039	1.48783	0.000709694	0.0158069	up
ENST00000583697	ENSG00000108465	CDK5RAP3	1.01561	0.360929	1.49256	0.00202971	0.0297348	up
ENST00000375245	ENSG00000165322	ARHGAP12	0.003907	0.001386	1.49513	0.00461855	0.0491186	up
ENST00000342312	ENSG00000239900	ADSL	27.1774	9.63433	1.49615	0.000650101	0.0151424	up
ENST00000373886	ENSG00000122870	BICC1	12.3446	4.36944	1.49836	0.000701126	0.015677	up
ENST00000345136	ENSG00000178209	PLEC	1.49677	0.528814	1.50102	0.00103029	0.0201433	up
ENST00000288520	ENSG00000148219	ASTN2	1.78182	0.628566	1.50321	0.00345395	0.0413424	up
ENST00000358406	ENSG00000197448	GSTK1	28.494	10.0483	1.50371	0.00137391	0.0232152	up
ENST00000343115	ENSG00000137710	RDX	0.226466	0.079789	1.50503	0.000234764	0.0101921	up
ENST00000520420	ENSG00000164463	CREBRF	0.341015	0.120134	1.50519	0.00104684	0.0202207	up
ENST00000368921	ENSG00000213190	MLLT11	7.18449	2.53015	1.50566	0.00298975	0.0379944	up
ENST00000357402	ENSG00000013364	MVP	91.1539	32.0668	1.50722	1.42074e-06	0.000224071	up
ENST00000601879	ENSG00000064607	SUGP2	0.127926	0.044979	1.50799	0.000251077	0.0105248	up
ENST00000373337	ENSG00000243749	TMEM35B	8.86819	3.11477	1.50951	0.00410047	0.0456773	up
ENST00000579361	ENSG00000133030	MPRIP	0.014362	0.00504	1.51076	3.81774e-05	0.0029597	up
ENST00000289361	ENSG00000026950	BTN3A1	3.31938	1.16294	1.51314	0.00370121	0.0430361	up
ENST00000379996	ENSG00000008086	CDKL5	1.15578	0.404111	1.51604	0.000846321	0.017916	up
ENST00000377346	ENSG00000171608	PIK3CD	20.4558	7.12991	1.52056	0.000220196	0.00987594	up
ENST00000645749	ENSG00000112855	HARS2	17.5849	6.11599	1.52368	5.97884e-09	2.55423e-06	up
ENST00000639161	ENSG00000124313	IQSEC2	0.827644	0.287667	1.52461	0.000741105	0.0163434	up
ENST00000382401	ENSG00000137449	CPEB2	1.29839	0.450715	1.52643	0.000588985	0.0145733	up
ENST00000451270	ENSG00000182718	ANXA2	191.069	66.2826	1.52739	1.38712e-05	0.00134435	up
ENST00000399219	ENSG00000165688	PMPCA	1.90561	0.658378	1.53327	0.00303057	0.0382959	up
ENST00000266546	ENSG00000139182	CLSTN3	3.01568	1.04112	1.53434	0.00200265	0.0294696	up
ENST00000446276	ENSG00000127603	MACF1	13.4678	4.64803	1.53482	0.000357224	0.0115752	up
ENST00000375322	ENSG00000107968	MAP3K8	4.98162	1.71633	1.53729	0.00365392	0.0427797	up
ENST00000227880	ENSG00000110446	SLC15A3	1.76872	0.608317	1.53981	0.000195925	0.00935958	up
ENST00000263341	ENSG00000125538	IL1B	193.405	66.3087	1.54435	5.45842e-06	0.000640933	up
ENST00000355797	ENSG00000182534	MXRA7	5.75543	1.97069	1.54622	0.00446396	0.0481374	up
ENST00000217086	ENSG00000101115	SALL4	0.433235	0.148153	1.54806	0.000639794	0.015032	up
ENST00000285689	ENSG00000155324	GRAMD2B	2.24358	0.766351	1.54972	0.000743677	0.0163821	up
ENST00000613058	ENSG00000163798	SLC4A1AP	13.2805	4.53509	1.55011	0.000549132	0.0139747	up
ENST00000310396	ENSG00000106034	CPED1	10.5292	3.59168	1.55167	0.000383304	0.0119017	up
ENST00000617811	ENSG00000275410	HNF1B	0.127498	0.043478	1.55212	0.00256501	0.0344155	up
ENST00000371204	ENSG00000134716	CYP2J2	2.63702	0.898432	1.55343	0.0047209	0.0499068	up
ENST00000264638	ENSG00000108797	CNTNAP1	7.95204	2.70309	1.55672	0.000482511	0.0131278	up
ENST00000398160	ENSG00000100814	CCNB1IP1	0.150789	0.051189	1.55863	0.000605777	0.0146899	up
ENST00000614713	ENSG00000143545	RAB13	0.972838	0.329807	1.56058	0.00039588	0.012108	up
ENST00000624579	ENSG00000157045	NTAN1	2.81564	0.954146	1.56118	0.00144582	0.0239626	up
ENST00000326197	ENSG00000010803	SCMH1	1.35941	0.460536	1.56159	0.00434818	0.0474237	up
ENST00000619790	ENSG00000143742	SRP9	0.956851	0.323638	1.56391	0.00188062	0.0282536	up
ENST00000336180	ENSG00000106683	LIMK1	15.4839	5.23647	1.5641	0.000704317	0.0157308	up
ENST00000233156	ENSG00000003436	TFPI	32.2382	10.8946	1.56515	5.17395e-05	0.0038124	up
ENST00000449478	ENSG00000197381	ADARB1	0.749346	0.252973	1.56665	0.00154254	0.0249898	up
ENST00000536441	ENSG00000149212	SESN3	1.24546	0.420408	1.56682	0.00304537	0.0384216	up
ENST00000417710	ENSG00000127483	HP1BP3	1.751	0.589611	1.57034	0.00118817	0.0215147	up
ENST00000526335	ENSG00000182919	C11orf54	1.35935	0.457474	1.57115	0.00453633	0.0485655	up
ENST00000549039	ENSG00000175215	CTDSP2	1.01957	0.342457	1.57397	0.00313752	0.0391294	up
ENST00000334661	ENSG00000187091	PLCD1	3.05269	1.02499	1.57447	9.9723e-06	0.00102421	up
ENST00000449549	ENSG00000237172	B3GNT9	3.64005	1.22142	1.5754	0.00300647	0.0381286	up
ENST00000338700	ENSG00000109654	TRIM2	4.20795	1.40951	1.57792	0.00281044	0.0364422	up
ENST00000264036	ENSG00000076706	MCAM	29.4116	9.84318	1.57919	0.000140253	0.00783348	up
ENST00000427214	ENSG00000198563	DDX39B	1.73756	0.581485	1.57925	0.00322166	0.0396492	up
ENST00000293825	ENSG00000239697	TNFSF12	4.48676	1.50136	1.5794	0.00399241	0.0449599	up
ENST00000309931	ENSG00000123977	DAW1	2.63185	0.880658	1.57942	0.00287047	0.0370056	up
ENST00000368460	ENSG00000163346	PBXIP1	2.79231	0.934313	1.57948	0.00447494	0.0481782	up
ENST00000519106	ENSG00000253958	CLDN23	1.49585	0.500154	1.58052	0.00263665	0.0350693	up
ENST00000412307	ENSG00000222047	C10orf55	1.35242	0.45215	1.58067	0.00366254	0.0428472	up
ENST00000377342	ENSG00000196873	CBWD3	0.976653	0.3264	1.58121	0.000489252	0.0131862	up
ENST00000515497	ENSG00000123219	CENPK	1.09839	0.366044	1.5853	0.00472374	0.0499068	up
ENST00000532401	ENSG00000175592	FOSL1	2.2014	0.731704	1.58909	0.000604972	0.0146879	up
ENST00000399878	ENSG00000091490	SEL1L3	2.1859	0.726023	1.59014	0.00172289	0.0267612	up
ENST00000374583	ENSG00000181191	PJA1	0.001655	0.000548	1.59458	0.000231567	0.0101189	up
ENST00000434650	ENSG00000178927	CYBC1	11.432	3.78103	1.59623	0.000442785	0.0128478	up
ENST00000383694	ENSG00000168386	FILIP1L	5.5033	1.81698	1.59875	5.57543e-05	0.00402695	up
ENST00000587994	ENSG00000167315	ACAA2	27.4272	9.05372	1.59902	0.000361791	0.0116123	up
ENST00000275988	ENSG00000186787	SPIN2B	0.280115	0.092284	1.60187	0.000769903	0.0167961	up
ENST00000347471	ENSG00000139613	SMARCC2	5.26374	1.7307	1.60473	0.000899182	0.0186419	up
ENST00000644904	ENSG00000110911	SLC11A2	4.97095	1.6331	1.60591	0.000320231	0.0114115	up
ENST00000565420	ENSG00000134419	RPS15A	80.9406	26.5303	1.60922	0.000818765	0.0174911	up
ENST00000610322	ENSG00000274523	RCC1L	29.6005	9.70056	1.60948	0.000546111	0.0139243	up
ENST00000329399	ENSG00000107438	PDLIM1	67.8696	22.2332	1.61005	9.84139e-05	0.00611781	up
ENST00000231004	ENSG00000113083	LOX	8.09847	2.64994	1.61169	0.000963013	0.0194346	up
ENST00000264712	ENSG00000084731	KIF3C	10.2481	3.35261	1.612	0.000320085	0.0114115	up
ENST00000282588	ENSG00000213949	ITGA1	3.87472	1.2662	1.61358	0.000800176	0.0172113	up
ENST00000261425	ENSG00000109790	KLHL5	3.29816	1.07717	1.61442	2.65974e-06	0.00035949	up
ENST00000375835	ENSG00000148082	SHC3	2.29582	0.749048	1.61588	0.00144699	0.023972	up
ENST00000319359	ENSG00000128886	ELL3	1.19954	0.390528	1.61898	0.00185614	0.0280327	up
ENST00000310442	ENSG00000174165	ZDHHC24	3.54243	1.15072	1.6222	0.00107802	0.0204736	up
ENST00000310981	ENSG00000173349	SFT2D3	2.72056	0.883532	1.62255	0.00302468	0.0382747	up
ENST00000493111	ENSG00000189077	TMEM120A	5.51212	1.79002	1.62263	0.00116194	0.0213064	up
ENST00000474214	ENSG00000145016	RUBCN	2.38312	0.772996	1.62432	0.00360805	0.0424491	up
ENST00000395743	ENSG00000174808	BTC	0.842145	0.273075	1.62477	0.00347301	0.041484	up
ENST00000360594	ENSG00000165929	TC2N	1.39831	0.452452	1.62785	0.00187305	0.0281735	up
ENST00000611843	ENSG00000265190	ANXA8	0.892435	0.288756	1.6279	0.000128248	0.00734689	up
ENST00000327787	ENSG00000185504	FAAP100	3.97663	1.28215	1.63298	0.000107788	0.00656838	up
ENST00000534650	ENSG00000172977	KAT5	0.848761	0.273178	1.63552	0.000558869	0.0141063	up
ENST00000556618	ENSG00000166965	RCCD1	0.083387	0.026821	1.63646	0.00174071	0.0269067	up
ENST00000396267	ENSG00000184619	KRBA2	1.59362	0.512264	1.63735	0.0011672	0.0213678	up
ENST00000379958	ENSG00000205413	SAMD9	5.51053	1.76493	1.64258	0.0010646	0.0203395	up
ENST00000338821	ENSG00000054793	ATP9A	10.0376	3.21478	1.64262	8.62577e-06	0.000913967	up
ENST00000566228	ENSG00000048471	SNX29	2.94814	0.940964	1.64759	0.00187201	0.0281735	up
ENST00000377046	ENSG00000172977	KAT5	0.884792	0.28187	1.65031	0.00177978	0.0272276	up
ENST00000281821	ENSG00000116106	EPHA4	1.10962	0.352734	1.65341	0.00265393	0.035197	up
ENST00000262067	ENSG00000106537	TSPAN13	2.80804	0.892449	1.65372	0.00449094	0.0482987	up
ENST00000355499	ENSG00000163374	YY1AP1	1.49247	0.474109	1.65441	5.17576e-08	1.55111e-05	up
ENST00000275493	ENSG00000146648	EGFR	36.9596	11.7408	1.65443	3.32635e-07	7.25976e-05	up
ENST00000343958	ENSG00000180263	FGD6	2.7993	0.88834	1.65588	0.0017481	0.0270065	up
ENST00000243077	ENSG00000123384	LRP1	4.93204	1.56402	1.65692	0.000133954	0.00756586	up
ENST00000534313	ENSG00000213445	SIPA1	17.9896	5.70008	1.65811	0.000289376	0.0111263	up
ENST00000295666	ENSG00000163453	IGFBP7	124.63	39.4587	1.65924	4.52641e-06	0.000552005	up
ENST00000259939	ENSG00000137393	RNF144B	0.785056	0.248469	1.65973	0.00226002	0.031656	up
ENST00000336798	ENSG00000162512	SDC3	3.00277	0.95028	1.65987	0.00347453	0.0414898	up
ENST00000264956	ENSG00000072840	EVC	13.6068	4.29685	1.66297	0.000140867	0.00784598	up
ENST00000578778	ENSG00000173933	RBM4	0.037502	0.011835	1.66391	0.000600874	0.0146508	up
ENST00000374762	ENSG00000165028	NIPSNAP3B	0.896119	0.282555	1.66516	0.00276348	0.0360546	up
ENST00000333751	ENSG00000213859	KCTD11	6.63562	2.08985	1.66683	0.00209238	0.0302576	up
ENST00000397860	ENSG00000197971	MBP	7.11544	2.24071	1.667	0.000892355	0.0185386	up
ENST00000306858	ENSG00000168143	FAM83B	2.33523	0.735199	1.66736	0.00321957	0.0396446	up
ENST00000546007	ENSG00000101745	ANKRD12	1.58355	0.49607	1.67455	0.00196816	0.0291453	up
ENST00000320740	ENSG00000174516	PELI3	1.51352	0.473681	1.67592	0.000646329	0.0151167	up
ENST00000389805	ENSG00000161011	SQSTM1	65.1477	20.3344	1.6798	0.000613508	0.014744	up
ENST00000315758	ENSG00000146701	MDH2	38.6083	12.0443	1.68057	0.000872915	0.0183409	up
ENST00000354567	ENSG00000154027	AK5	5.20016	1.61978	1.68276	0.0022794	0.0318276	up
ENST00000592896	ENSG00000188321	ZNF559	0.375368	0.116917	1.68282	0.00429742	0.0470234	up
ENST00000372185	ENSG00000122378	FAM213A	2.99966	0.933837	1.68356	0.000503761	0.0133708	up
ENST00000508628	ENSG00000173821	RNF213	7.09238	2.20745	1.68389	6.36061e-06	0.000714878	up
ENST00000568223	ENSG00000103260	METRN	14.6959	4.57258	1.68433	0.00109437	0.0206797	up
ENST00000242209	ENSG00000122642	FKBP9	36.2724	11.277	1.68548	2.64132e-05	0.00222155	up
ENST00000368708	ENSG00000196754	S100A2	66.4829	20.6535	1.6866	0.000400418	0.0122136	up
ENST00000283429	ENSG00000153406	NMRAL1	3.40077	1.05405	1.68992	0.00323969	0.0398223	up
ENST00000417128	ENSG00000163681	SLMAP	12.0139	3.72182	1.69062	0.000163319	0.00866389	up
ENST00000333430	ENSG00000180739	S1PR5	0.655383	0.202756	1.69259	0.001858	0.0280502	up
ENST00000611621	ENSG00000275074	NUDT18	2.75474	0.852148	1.69274	0.00246746	0.03358	up
ENST00000368463	ENSG00000163346	PBXIP1	26.5547	8.20656	1.69412	2.74556e-05	0.00228274	up
ENST00000409190	ENSG00000162520	SYNC	1.96207	0.60557	1.69601	0.000124929	0.00727085	up
ENST00000620916	ENSG00000015479	MATR3	0.679894	0.209811	1.69622	0.000328993	0.0114115	up
ENST00000265395	ENSG00000106049	HIBADH	34.3684	10.5841	1.69919	0.000122821	0.00717941	up
ENST00000360409	ENSG00000118257	NRP2	2.52679	0.77729	1.70078	0.0011574	0.0212621	up
ENST00000557189	ENSG00000213983	AP1G2	2.0196	0.620746	1.70199	0.000479074	0.0131037	up
ENST00000239367	ENSG00000120256	LRP11	7.96837	2.44833	1.70248	0.001105	0.020799	up
ENST00000527546	ENSG00000133816	MICAL2	0.577042	0.177183	1.70344	0.00088294	0.0184384	up
ENST00000362019	ENSG00000010165	METTL13	0.399711	0.122155	1.71024	0.00128445	0.0224179	up
ENST00000505913	ENSG00000109458	GAB1	0.016337	0.004982	1.71335	0.00147701	0.0242938	up
ENST00000264832	ENSG00000090339	ICAM1	24.4272	7.44349	1.71444	0.000120345	0.00710185	up
ENST00000353265	ENSG00000178184	PARD6G	4.99295	1.5212	1.71468	0.00189926	0.028463	up
ENST00000625260	ENSG00000170525	PFKFB3	0.01129	0.003437	1.71582	0.00246031	0.0335147	up
ENST00000258930	ENSG00000136425	CIB2	2.47429	0.751605	1.71897	0.000188998	0.00935855	up
ENST00000319420	ENSG00000180730	SHISA2	7.69081	2.33292	1.721	0.00109594	0.0206914	up
ENST00000375252	ENSG00000071967	CYBRD1	9.95478	3.01817	1.72172	0.000379757	0.0118587	up
ENST00000262932	ENSG00000166997	CNPY4	18.293	5.54301	1.72255	0.000563026	0.0141489	up
ENST00000255557	ENSG00000141219	C17orf80	0.697043	0.211084	1.72343	1.95061e-05	0.00174073	up
ENST00000257626	ENSG00000186088	GSAP	3.70763	1.12257	1.72369	0.000510015	0.013465	up
ENST00000389703	ENSG00000103253	HAGHL	5.59909	1.69461	1.72423	0.00409176	0.0456309	up
ENST00000377403	ENSG00000049239	H6PD	2.6676	0.806709	1.72542	0.000740655	0.0163424	up
ENST00000254351	ENSG00000115884	SDC1	4.94648	1.49487	1.72638	4.8305e-06	0.000580788	up
ENST00000311601	ENSG00000174705	SH3PXD2B	10.8109	3.26278	1.72831	8.77329e-05	0.00570094	up
ENST00000524270	ENSG00000111671	SPSB2	6.74231	2.0337	1.72913	0.000951628	0.0193105	up
ENST00000343855	ENSG00000188707	ZBED6CL	1.96449	0.59249	1.72929	0.00266091	0.035243	up
ENST00000262244	ENSG00000120162	MOB3B	0.893866	0.269193	1.73142	0.00123698	0.0219693	up
ENST00000303927	ENSG00000170955	CAVIN3	68.7921	20.6953	1.73294	8.82074e-05	0.00571904	up
ENST00000261200	ENSG00000069431	ABCC9	7.44449	2.23809	1.7339	0.000464388	0.0130139	up
ENST00000393743	ENSG00000137628	DDX60	5.07208	1.52321	1.73546	0.00038164	0.0118683	up
ENST00000340062	ENSG00000127952	STYXL1	1.05597	0.317008	1.73598	0.00129439	0.0225025	up
ENST00000526390	ENSG00000198431	TXNRD1	55.7933	16.7489	1.73603	0.00192438	0.0287063	up
ENST00000367511	ENSG00000135842	FAM129A	48.8411	14.659	1.73631	1.03436e-07	2.69727e-05	up
ENST00000368026	ENSG00000158769	F11R	8.50312	2.55155	1.73662	0.000327651	0.0114115	up
ENST00000525005	ENSG00000166452	AKIP1	0.092515	0.02773	1.73824	0.00469419	0.0496993	up
ENST00000216121	ENSG00000184117	NIPSNAP1	15.4399	4.62696	1.73853	2.02998e-05	0.00179165	up
ENST00000231136	ENSG00000113211	PCDHB6	2.20125	0.658169	1.74179	0.00141899	0.0236644	up
ENST00000398145	ENSG00000100099	HPS4	1.84385	0.551059	1.74244	0.00099609	0.0197592	up
ENST00000550641	ENSG00000111596	CNOT2	1.35833	0.405787	1.74304	1.02945e-05	0.00104925	up
ENST00000371818	ENSG00000119917	IFIT3	11.762	3.51294	1.74338	0.00130497	0.022598	up
ENST00000410066	ENSG00000144331	ZNF385B	0.874922	0.260828	1.74606	0.00412033	0.0458215	up
ENST00000571503	ENSG00000204237	OXLD1	7.03756	2.09745	1.74644	0.00152779	0.0248449	up
ENST00000390645	ENSG00000188042	ARL4C	61.8016	18.3744	1.74995	8.6761e-07	0.000156519	up
ENST00000300179	ENSG00000166924	NYAP1	0.446175	0.132156	1.75537	0.00219577	0.0311252	up
ENST00000295958	ENSG00000163683	SMIM14	3.15062	0.932429	1.75657	0.00080418	0.0172881	up
ENST00000267569	ENSG00000140044	JDP2	2.15745	0.636991	1.75998	0.000379037	0.0118454	up
ENST00000396627	ENSG00000170291	ELP5	4.22385	1.24655	1.76062	0.00390875	0.0443326	up
ENST00000471135	ENSG00000108557	RAI1	0.589129	0.172886	1.76876	0.00379619	0.0435331	up
ENST00000563902	ENSG00000196123	KIAA0895L	2.3737	0.694776	1.77251	0.00303664	0.0383493	up
ENST00000409913	ENSG00000180398	MCFD2	38.4206	11.2256	1.77508	0.00362312	0.0425804	up
ENST00000269141	ENSG00000170558	CDH2	28.7868	8.39717	1.77743	6.42324e-06	0.000717059	up
ENST00000376350	ENSG00000080031	PTPRH	2.76853	0.805502	1.78116	0.00167594	0.0262694	up
ENST00000642232	ENSG00000170381	SEMA3E	0.664725	0.192153	1.7905	1.86387e-05	0.00166702	up
ENST00000564595	ENSG00000149925	ALDOA	2.82279	0.814999	1.79225	1.4689e-06	0.000228636	up
ENST00000237612	ENSG00000118777	ABCG2	1.02364	0.295533	1.79232	0.000493899	0.0132492	up
ENST00000595641	ENSG00000099331	MYO9B	0.066551	0.0192	1.79335	0.000281765	0.0110177	up
ENST00000614986	ENSG00000263001	GTF2I	17.9698	5.18267	1.79381	0.00107593	0.0204482	up
ENST00000589028	ENSG00000082805	ERC1	6.9714	2.01032	1.79402	0.00195145	0.0289816	up
ENST00000297596	ENSG00000164949	GEM	3.80713	1.09646	1.79585	0.00251267	0.0339744	up
ENST00000433477	ENSG00000256043	CTSO	1.4133	0.405764	1.80035	0.000361713	0.0116123	up
ENST00000260184	ENSG00000181381	DDX60L	4.46238	1.28009	1.80156	0.000125706	0.00728491	up
ENST00000381154	ENSG00000006756	ARSD	1.39466	0.399588	1.80333	0.00212569	0.0305306	up
ENST00000574151	ENSG00000103145	HCFC1R1	6.73334	1.92896	1.8035	3.73434e-05	0.00291099	up
ENST00000490290	ENSG00000163870	TPRA1	0.820086	0.23488	1.80385	0.00260868	0.0348154	up
ENST00000339643	ENSG00000143420	ENSA	1.58943	0.454591	1.80587	0.000413643	0.0124614	up
ENST00000200652	ENSG00000197208	SLC22A4	3.08764	0.88223	1.80728	0.00094183	0.0192185	up
ENST00000480003	ENSG00000117335	CD46	5.42023	1.54722	1.80867	0.00110827	0.0208458	up
ENST00000452013	ENSG00000144810	COL8A1	0.013335	0.003793	1.81381	0.00316894	0.0392651	up
ENST00000219535	ENSG00000103254	FAM173A	3.28329	0.933356	1.81464	0.00236804	0.0326581	up
ENST00000339394	ENSG00000162512	SDC3	0.980021	0.278559	1.81483	0.000594798	0.0146379	up
ENST00000518868	ENSG00000133943	DGLUCY	0.585841	0.166398	1.81587	0.00060415	0.0146772	up
ENST00000382194	ENSG00000080503	SMARCA2	0.018661	0.005295	1.81732	7.58753e-05	0.00505307	up
ENST00000555447	ENSG00000140022	STON2	0.678107	0.191353	1.82528	4.34124e-07	9.00527e-05	up
ENST00000425954	ENSG00000196576	PLXNB2	1.98463	0.559856	1.82575	0.0015489	0.0250709	up
ENST00000265361	ENSG00000075223	SEMA3C	68.4013	19.2883	1.8263	4.23632e-08	1.31878e-05	up
ENST00000377298	ENSG00000171603	CLSTN1	1.02757	0.289756	1.82632	0.00127024	0.0223304	up
ENST00000216099	ENSG00000243811	APOBEC3D	2.67034	0.751929	1.82835	0.000210934	0.00966972	up
ENST00000335494	ENSG00000156521	TYSND1	0.051171	0.014406	1.82866	0.000347635	0.0115279	up
ENST00000556766	ENSG00000186469	GNG2	0.831394	0.233731	1.83068	0.00321701	0.0396378	up
ENST00000319073	ENSG00000120925	RNF170	1.5931	0.446303	1.83574	0.00031821	0.0114115	up
ENST00000398399	ENSG00000206538	VGLL3	1.97078	0.551479	1.83739	0.00101949	0.0200069	up
ENST00000409498	ENSG00000116030	SUMO1	0.524779	0.146759	1.83826	0.00113164	0.020915	up
ENST00000339485	ENSG00000187650	VMAC	1.29743	0.362063	1.84135	0.00241795	0.033106	up
ENST00000258111	ENSG00000135643	KCNMB4	1.78649	0.498098	1.84263	0.00123214	0.0219134	up
ENST00000256458	ENSG00000134070	IRAK2	11.4036	3.1793	1.84272	0.000169275	0.00879398	up
ENST00000378105	ENSG00000204956	PCDHGA1	0.444929	0.123783	1.84576	0.00099537	0.0197592	up
ENST00000416750	ENSG00000125538	IL1B	16.4471	4.54756	1.85467	0.00052927	0.0137125	up
ENST00000331886	ENSG00000065357	DGKA	9.42761	2.60353	1.85642	1.15095e-05	0.00114975	up
ENST00000295992	ENSG00000163710	PCOLCE2	2.10191	0.578389	1.86159	0.000294706	0.0111263	up
ENST00000312499	ENSG00000175643	RMI2	9.61411	2.6441	1.86238	0.000885257	0.0184676	up
ENST00000276646	ENSG00000147642	SYBU	0.13365	0.036709	1.86425	0.000241165	0.0103436	up
ENST00000377960	ENSG00000122694	GLIPR2	19.7424	5.421	1.86466	0.000281368	0.0110128	up
ENST00000393597	ENSG00000175591	P2RY2	4.42648	1.21465	1.86562	0.00462505	0.0491617	up
ENST00000495936	ENSG00000160991	ORAI2	3.51944	0.96517	1.86649	0.000234515	0.0101921	up
ENST00000537992	ENSG00000105855	ITGB8	0.44812	0.122766	1.86797	0.000300407	0.0111909	up
ENST00000304189	ENSG00000125898	FAM110A	0.347016	0.094836	1.8715	0.00384919	0.0438671	up
ENST00000616430	ENSG00000253305	PCDHGB6	0.784009	0.213763	1.87486	0.00075582	0.016595	up
ENST00000283946	ENSG00000153832	FBXO36	1.48445	0.403705	1.87855	0.00243283	0.0332645	up
ENST00000393010	ENSG00000155893	PXYLP1	0.017187	0.004673	1.8789	0.000689916	0.0155221	up
ENST00000329565	ENSG00000184602	SNN	13.1677	3.56345	1.88565	9.45139e-05	0.00592389	up
ENST00000218104	ENSG00000101986	ABCD1	1.14562	0.309653	1.88741	0.00130082	0.0225456	up
ENST00000391854	ENSG00000168243	GNG4	0.707852	0.190461	1.89395	1.6967e-05	0.00155918	up
ENST00000340790	ENSG00000187867	PALM3	3.28473	0.88347	1.89452	0.00220997	0.0312713	up
ENST00000331968	ENSG00000184304	PRKD1	2.70566	0.727331	1.89529	3.97717e-05	0.00305968	up
ENST00000301464	ENSG00000167779	IGFBP6	88.5524	23.7561	1.89823	8.76307e-06	0.000926072	up
ENST00000506163	ENSG00000172062	SMN1	6.12708	1.64205	1.8997	0.00112074	0.0208893	up
ENST00000438323	ENSG00000068079	IFI35	17.6913	4.73795	1.90071	0.000241899	0.0103436	up
ENST00000447325	ENSG00000114503	NCBP2	0.007623	0.002039	1.9025	0.00204004	0.0298122	up
ENST00000311160	ENSG00000136205	TNS3	12.6958	3.39466	1.90301	8.10272e-06	0.000867704	up
ENST00000455918	ENSG00000156508	EEF1A1	65.9061	17.6045	1.90446	0.00218238	0.031001	up
ENST00000398838	ENSG00000090238	YPEL3	6.04219	1.6123	1.90595	0.00148738	0.0243951	up
ENST00000504830	ENSG00000151388	ADAMTS12	18.4821	4.91346	1.91132	4.45879e-07	9.18237e-05	up
ENST00000361545	ENSG00000106665	CLIP2	9.49635	2.52313	1.91216	0.000392264	0.0120675	up
ENST00000372425	ENSG00000178922	HYI	2.25152	0.597967	1.91276	0.00134853	0.0229627	up
ENST00000224784	ENSG00000107796	ACTA2	1.02103	0.270825	1.9146	0.00372051	0.0431317	up
ENST00000399932	ENSG00000167930	FAM234A	5.76863	1.52023	1.92394	1.96792e-05	0.00175228	up
ENST00000448110	ENSG00000149636	DSN1	14.0629	3.6997	1.92642	0.00271887	0.0357045	up
ENST00000449103	ENSG00000196576	PLXNB2	3.88961	1.02315	1.92661	1.86461e-07	4.51079e-05	up
ENST00000592179	ENSG00000154065	ANKRD29	1.05938	0.278492	1.92751	0.00321777	0.0396378	up
ENST00000446820	ENSG00000091073	DTX2	1.90606	0.500587	1.9289	0.000366776	0.0116804	up
ENST00000367999	ENSG00000143224	PPOX	6.21393	1.63116	1.92961	1.42247e-05	0.00135359	up
ENST00000315050	ENSG00000145901	TNIP1	44.434	11.6237	1.93459	1.99996e-07	4.72437e-05	up
ENST00000297679	ENSG00000099377	HSD3B7	10.3075	2.6938	1.93598	0.000442037	0.0128447	up
ENST00000409690	ENSG00000174007	CEP19	2.44845	0.639578	1.93667	0.00209657	0.0302576	up
ENST00000265723	ENSG00000005471	ABCB4	0.403083	0.105238	1.93742	0.00294688	0.0375924	up
ENST00000307662	ENSG00000171992	SYNPO	0.47121	0.122971	1.93805	1.0195e-05	0.00104176	up
ENST00000472837	ENSG00000174428	GTF2IRD2B	0.667633	0.174164	1.93861	0.000973395	0.0195633	up
ENST00000245457	ENSG00000125384	PTGER2	0.620809	0.161847	1.93952	0.00456075	0.0487102	up
ENST00000522100	ENSG00000145901	TNIP1	8.19255	2.13403	1.94073	5.98393e-06	0.000680537	up
ENST00000358485	ENSG00000064012	CASP8	11.0901	2.88287	1.94369	0.00328877	0.0401919	up
ENST00000367029	ENSG00000123689	G0S2	380.529	98.6771	1.94722	6.59551e-09	2.73054e-06	up
ENST00000211287	ENSG00000156711	MAPK13	2.83049	0.733743	1.94771	1.42345e-05	0.00135359	up
ENST00000291281	ENSG00000105287	PRKD2	0.162573	0.042083	1.94978	0.000367355	0.0116804	up
ENST00000006777	ENSG00000005486	RHBDD2	2.58673	0.667657	1.95395	0.000133843	0.00756586	up
ENST00000498704	ENSG00000128581	IFT22	1.43105	0.367867	1.95982	0.00373431	0.0432169	up
ENST00000324941	ENSG00000176428	VPS37D	2.95155	0.75777	1.96164	8.40987e-05	0.00550936	up
ENST00000348715	ENSG00000125618	PAX8	17.6949	4.54102	1.96225	3.70062e-09	1.65121e-06	up
ENST00000235932	ENSG00000117280	RAB29	1.15885	0.297105	1.96364	0.00129535	0.0225091	up
ENST00000233047	ENSG00000011638	TMEM159	1.51341	0.384913	1.9752	0.000574957	0.0143594	up
ENST00000328916	ENSG00000182326	C1S	0.516616	0.130809	1.98163	0.000158312	0.00845775	up
ENST00000295522	ENSG00000163347	CLDN1	41.1567	10.4171	1.98217	5.61166e-07	0.000109928	up
ENST00000432226	ENSG00000148180	GSN	9.45143	2.39211	1.98225	0.00449491	0.0483149	up
ENST00000566096	ENSG00000103494	RPGRIP1L	1.99662	0.504888	1.98352	0.000355998	0.0115752	up
ENST00000306320	ENSG00000154153	RETREG1	4.56941	1.15477	1.9844	0.000342281	0.0114891	up
ENST00000537245	ENSG00000171680	PLEKHG5	0.10228	0.025817	1.98613	0.000613505	0.014744	up
ENST00000417602	ENSG00000134504	KCTD1	0.032938	0.008312	1.98649	0.000485759	0.0131368	up
ENST00000373672	ENSG00000084636	COL16A1	1.0229	0.255885	1.99909	3.96308e-06	0.000494233	up
ENST00000341049	ENSG00000105974	CAV1	201.407	50.3791	1.99922	5.44768e-07	0.000107239	up
ENST00000373818	ENSG00000148180	GSN	7.04392	1.75667	2.00354	4.77027e-07	9.72409e-05	up
ENST00000542748	ENSG00000138623	SEMA7A	0.211226	0.052651	2.00425	0.000631533	0.0149095	up
ENST00000217315	ENSG00000101337	TM9SF4	1.94557	0.484913	2.00439	0.00460141	0.0490142	up
ENST00000619748	ENSG00000273136	NBPF26	0.98481	0.245226	2.00573	0.00177517	0.027168	up
ENST00000298694	ENSG00000165801	ARHGEF40	7.56403	1.87855	2.00953	1.08168e-05	0.00109141	up
ENST00000347055	ENSG00000172086	KRCC1	3.9737	0.986713	2.00978	0.00027501	0.0109044	up
ENST00000487430	ENSG00000196754	S100A2	3.63539	0.90148	2.01174	0.00253441	0.0341762	up
ENST00000433674	ENSG00000162909	CAPN2	0.792498	0.196167	2.01432	1.98597e-05	0.00176323	up
ENST00000380097	ENSG00000121236	TRIM6	1.77586	0.438724	2.01713	6.458e-06	0.000718394	up
ENST00000437324	ENSG00000117280	RAB29	1.29164	0.318337	2.02058	0.00137413	0.0232152	up
ENST00000377939	ENSG00000158286	RNF207	4.31256	1.06251	2.02107	0.000207149	0.00958376	up
ENST00000444035	ENSG00000186642	PDE2A	3.77302	0.928905	2.02212	5.64616e-05	0.00405644	up
ENST00000537947	ENSG00000214530	STARD10	6.07904	1.49581	2.02292	0.00270239	0.0355579	up
ENST00000562370	ENSG00000103326	CAPN15	6.08535	1.49735	2.02292	0.00316093	0.0392651	up
ENST00000319217	ENSG00000107186	MPDZ	0.490281	0.120604	2.02333	3.86227e-05	0.00298515	up
ENST00000322048	ENSG00000067836	ROGDI	9.0384	2.22136	2.02462	9.43008e-05	0.00592389	up
ENST00000457641	ENSG00000146826	C7orf43	2.2523	0.552823	2.02651	0.000392885	0.0120675	up
ENST00000319211	ENSG00000181104	F2R	2.5234	0.618939	2.0275	0.000288303	0.0111185	up
ENST00000513597	ENSG00000018189	RUFY3	0.936142	0.229135	2.03053	0.00278889	0.0362407	up
ENST00000330676	ENSG00000185561	TLCD2	2.55784	0.625266	2.03239	0.000270314	0.0108888	up
ENST00000292330	ENSG00000160813	PPP1R35	31.0343	7.57721	2.03412	2.60695e-05	0.00220399	up
ENST00000361959	ENSG00000126746	ZNF384	0.580462	0.141081	2.04068	8.59093e-06	0.000912684	up
ENST00000303375	ENSG00000011028	MRC2	18.3051	4.44666	2.04145	8.96983e-07	0.000160808	up
ENST00000506113	ENSG00000173210	ABLIM3	0.877757	0.212926	2.04347	8.19701e-08	2.31814e-05	up
ENST00000313578	ENSG00000178301	AQP11	1.07051	0.259587	2.04401	0.00132594	0.0227807	up
ENST00000396913	ENSG00000107537	PHYH	0.41513	0.10029	2.04939	0.00208008	0.0301666	up
ENST00000636815	ENSG00000104763	ASAH1	0.127627	0.030683	2.05642	0.000946347	0.019252	up
ENST00000450913	ENSG00000106034	CPED1	7.12434	1.71202	2.05705	0.000764541	0.0167407	up
ENST00000567744	ENSG00000138614	INTS14	0.746703	0.179353	2.05773	0.00269541	0.0355012	up
ENST00000482439	ENSG00000121749	TBC1D15	0.52366	0.125716	2.05846	0.00339485	0.0409524	up
ENST00000409444	ENSG00000155755	TMEM237	1.10477	0.265173	2.05874	0.000433935	0.0127341	up
ENST00000333677	ENSG00000183111	ARHGEF37	0.570804	0.136939	2.05946	0.00171206	0.0266175	up
ENST00000482449	ENSG00000119729	RHOQ	1.46017	0.349149	2.06422	0.00166462	0.0261482	up
ENST00000543852	ENSG00000089094	KDM2B	1.20325	0.286711	2.06927	0.00196882	0.0291453	up
ENST00000215912	ENSG00000100100	PIK3IP1	0.926316	0.220604	2.07005	1.08839e-05	0.00109543	up
ENST00000284486	ENSG00000154319	FAM167A	26.5348	6.28196	2.0786	1.32064e-06	0.000209621	up
ENST00000646482	ENSG00000073584	SMARCE1	4.80067	1.13637	2.0788	0.0030912	0.0388169	up
ENST00000272167	ENSG00000143819	EPHX1	3.47891	0.822514	2.08052	0.000435091	0.0127341	up
ENST00000293971	ENSG00000162066	AMDHD2	3.40917	0.805933	2.08069	0.000269504	0.0108888	up
ENST00000237289	ENSG00000118503	TNFAIP3	3.03903	0.715698	2.08619	1.42283e-06	0.000224071	up
ENST00000312106	ENSG00000175294	CATSPER1	2.79635	0.658316	2.08669	0.000192681	0.00935958	up
ENST00000587489	ENSG00000184922	FMNL1	1.2525	0.294779	2.0871	0.0023785	0.0327333	up
ENST00000358716	ENSG00000198604	BAZ1A	0.608806	0.143269	2.08726	0.000357306	0.0115752	up
ENST00000330651	ENSG00000185386	MAPK11	11.5721	2.71711	2.0905	2.71168e-05	0.0022636	up
ENST00000355498	ENSG00000132781	MUTYH	2.52162	0.592074	2.0905	0.00024172	0.0103436	up
ENST00000319921	ENSG00000173821	RNF213	13.1125	3.07164	2.09386	0.00041128	0.0124182	up
ENST00000393931	ENSG00000173801	JUP	2.49646	0.583421	2.09728	0.000304481	0.0112565	up
ENST00000373330	ENSG00000197056	ZMYM1	0.571058	0.133326	2.09868	0.000277953	0.0109466	up
ENST00000354757	ENSG00000197479	PCDHB11	0.849767	0.197915	2.10219	0.000345094	0.0115053	up
ENST00000380554	ENSG00000196139	AKR1C3	9.59097	2.22999	2.10464	0.00177519	0.027168	up
ENST00000393561	ENSG00000091136	LAMB1	13.4437	3.12048	2.1071	0.000294616	0.0111263	up
ENST00000395254	ENSG00000138311	ZNF365	1.36929	0.317745	2.10748	0.000418295	0.0125262	up
ENST00000548547	ENSG00000167779	IGFBP6	0.727212	0.168691	2.10799	0.000610686	0.0147407	up
ENST00000354960	ENSG00000138735	PDE5A	1.42027	0.328646	2.11155	3.17207e-07	6.99912e-05	up
ENST00000299045	ENSG00000166046	TCP11L2	4.68715	1.08216	2.11479	0.000119297	0.00705556	up
ENST00000637169	ENSG00000196628	TCF4	0.033555	0.007741	2.11594	0.000285559	0.0110904	up
ENST00000425819	ENSG00000136193	SCRN1	0.301926	0.069509	2.11892	0.00237191	0.0326601	up
ENST00000368680	ENSG00000169418	NPR1	0.945969	0.217087	2.12352	0.000447298	0.012856	up
ENST00000267205	ENSG00000139725	RHOF	25.5752	5.86244	2.12517	6.77998e-06	0.000750057	up
ENST00000452684	ENSG00000112096	SOD2	1.961	0.448817	2.12739	0.000393971	0.0120772	up
ENST00000563840	ENSG00000101307	SIRPB1	4.86261	1.11283	2.1275	0.000263226	0.0108024	up
ENST00000521303	ENSG00000130227	XPO7	1.97053	0.45086	2.12783	0.00151425	0.0246891	up
ENST00000389341	ENSG00000028277	POU2F2	1.20577	0.275346	2.13063	7.14604e-06	0.000779812	up
ENST00000531421	ENSG00000133818	RRAS2	2.78645	0.635713	2.13198	0.00125788	0.0222039	up
ENST00000366899	ENSG00000143507	DUSP10	4.27403	0.965974	2.14554	8.6707e-05	0.00564341	up
ENST00000395827	ENSG00000170638	TRABD	7.4844	1.68134	2.15427	0.000552347	0.0140387	up
ENST00000554825	ENSG00000166888	STAT6	2.85944	0.640223	2.15909	6.46523e-05	0.00448412	up
ENST00000513996	ENSG00000148634	HERC4	1.99968	0.446851	2.16191	0.00378487	0.0435197	up
ENST00000533813	ENSG00000050165	DKK3	1.46726	0.32747	2.16369	0.00112316	0.020915	up
ENST00000396836	ENSG00000164509	IL31RA	2.09106	0.465646	2.16693	9.45569e-05	0.00592389	up
ENST00000400202	ENSG00000180530	NRIP1	2.59611	0.577082	2.1695	0.00120822	0.0216702	up
ENST00000570778	ENSG00000176845	METRNL	0.025549	0.005679	2.16956	0.000424623	0.0126016	up
ENST00000289952	ENSG00000104635	SLC39A14	0.291085	0.064542	2.17313	0.00303063	0.0382959	up
ENST00000409479	ENSG00000142102	PGGHG	2.15956	0.478679	2.17361	0.000330698	0.0114115	up
ENST00000306085	ENSG00000169871	TRIM56	5.8766	1.29347	2.18373	0.000108949	0.00660905	up
ENST00000289104	ENSG00000158186	MRAS	0.954214	0.209481	2.18749	0.00163739	0.0258977	up
ENST00000339091	ENSG00000003436	TFPI	3.9766	0.871586	2.18982	0.000267874	0.0108593	up
ENST00000424425	ENSG00000138688	KIAA1109	6.57108	1.4395	2.19056	0.00278948	0.0362407	up
ENST00000377893	ENSG00000158292	GPR153	0.826682	0.180757	2.19328	3.14565e-05	0.00254874	up
ENST00000616305	ENSG00000274070	CASTOR2	3.35557	0.733425	2.19383	0.000175269	0.00899411	up
ENST00000429814	ENSG00000258659	TRIM34	4.63724	1.01283	2.19488	0.000174302	0.00898537	up
ENST00000577732	ENSG00000178927	CYBC1	3.96723	0.862244	2.20196	0.00288338	0.0370649	up
ENST00000372940	ENSG00000182180	MRPS16	1.36495	0.296549	2.2025	0.000352866	0.0115752	up
ENST00000552310	ENSG00000161800	RACGAP1	0.531854	0.115512	2.20299	0.000427601	0.0126728	up
ENST00000536184	ENSG00000103043	VAC14	0.213872	0.046332	2.20667	0.0016025	0.0255878	up
ENST00000262094	ENSG00000041353	RAB27B	7.30891	1.57947	2.21022	5.48408e-06	0.000642069	up
ENST00000422097	ENSG00000105976	MET	2.90452	0.627484	2.21065	0.0031911	0.0394302	up
ENST00000228318	ENSG00000075415	SLC25A3	5.5366	1.19372	2.21353	0.00195912	0.0290399	up
ENST00000433778	ENSG00000228727	SAPCD1	0.779253	0.167917	2.21434	0.00295149	0.0376272	up
ENST00000368985	ENSG00000163131	CTSS	3.1669	0.68174	2.21578	1.6828e-05	0.00155148	up
ENST00000359862	ENSG00000149582	TMEM25	0.175831	0.037838	2.21628	0.000324903	0.0114115	up
ENST00000529996	ENSG00000168061	SAC3D1	1.38438	0.297789	2.21687	0.00334063	0.0405541	up
ENST00000573239	ENSG00000121064	SCPEP1	0.818113	0.175661	2.21951	0.00118161	0.0215143	up
ENST00000611161	ENSG00000275183	LENG9	0.99365	0.212998	2.2219	0.00112734	0.020915	up
ENST00000396224	ENSG00000102316	MAGED2	7.36997	1.57871	2.22291	0.000308573	0.0112973	up
ENST00000424977	ENSG00000131236	CAP1	2.35542	0.50444	2.22323	0.000194949	0.00935958	up
ENST00000533601	ENSG00000139998	RAB15	5.27187	1.12855	2.22385	0.00233964	0.0323816	up
ENST00000222574	ENSG00000105856	HBP1	14.0026	2.98376	2.23049	0.00345308	0.0413424	up
ENST00000573657	ENSG00000170291	ELP5	0.857831	0.181881	2.2377	0.00376353	0.0433675	up
ENST00000371380	ENSG00000138193	PLCE1	1.02804	0.217682	2.23961	0.00113149	0.020915	up
ENST00000432018	ENSG00000125538	IL1B	12.8388	2.71622	2.24084	0.0002035	0.00951358	up
ENST00000367284	ENSG00000163435	ELF3	0.420357	0.088727	2.24417	0.00427194	0.0469276	up
ENST00000252809	ENSG00000130513	GDF15	1.66391	0.35073	2.24614	0.00128331	0.0224179	up
ENST00000614088	ENSG00000197062	ZSCAN26	1.96828	0.414541	2.24735	0.00106565	0.0203395	up
ENST00000565076	ENSG00000101307	SIRPB1	4.95742	1.04308	2.24874	0.00334586	0.0406042	up
ENST00000372518	ENSG00000124257	NEURL2	0.999644	0.20996	2.2513	0.00362773	0.0425972	up
ENST00000471214	ENSG00000132676	DAP3	2.01004	0.420878	2.25575	0.00239089	0.0328363	up
ENST00000449291	ENSG00000147813	NAPRT	10.0588	2.09751	2.26171	1.90805e-06	0.000280672	up
ENST00000376896	ENSG00000198963	RORB	0.535888	0.111634	2.26316	0.00038154	0.0118683	up
ENST00000378858	ENSG00000125872	LRRN4	5.46747	1.13379	2.26971	5.72571e-06	0.000658834	up
ENST00000375789	ENSG00000213722	DDAH2	5.04725	1.0446	2.27255	0.000886866	0.018482	up
ENST00000283243	ENSG00000153246	PLA2R1	3.61734	0.747511	2.27476	1.0684e-06	0.000177838	up
ENST00000409013	ENSG00000115459	ELMOD3	3.19986	0.659467	2.27864	2.4128e-06	0.000337608	up
ENST00000392771	ENSG00000153246	PLA2R1	2.78507	0.573563	2.27969	0.000334397	0.0114153	up
ENST00000251642	ENSG00000108771	DHX58	1.63081	0.33483	2.28408	0.00116798	0.0213678	up
ENST00000380420	ENSG00000087842	PIR	10.5131	2.15657	2.28537	0.000350325	0.0115466	up
ENST00000307998	ENSG00000172638	EFEMP2	22.1897	4.52355	2.29436	9.96056e-06	0.00102421	up
ENST00000416596	ENSG00000234127	TRIM26	7.7308	1.57046	2.29943	0.00229921	0.0319929	up
ENST00000265077	ENSG00000038427	VCAN	14.0137	2.82112	2.3125	1.32376e-09	6.32854e-07	up
ENST00000281172	ENSG00000151491	EPS8	0.99464	0.199617	2.31694	0.000669439	0.0153145	up
ENST00000475994	ENSG00000241852	C8orf58	0.941098	0.188796	2.31752	0.00268235	0.035421	up
ENST00000395671	ENSG00000108448	TRIM16L	22.1014	4.42146	2.32154	1.27612e-06	0.000203359	up
ENST00000614064	ENSG00000174428	GTF2IRD2B	4.26853	0.852732	2.32357	0.000220567	0.00987594	up
ENST00000333486	ENSG00000182179	UBA7	2.71748	0.541453	2.32736	1.368e-05	0.00133017	up
ENST00000283871	ENSG00000113924	HGD	1.19586	0.23708	2.3346	0.000950103	0.0192893	up
ENST00000454495	ENSG00000114796	KLHL24	0.919509	0.182092	2.3362	0.00097107	0.0195274	up
ENST00000345057	ENSG00000102871	TRADD	7.54104	1.48459	2.3447	0.00116988	0.021374	up
ENST00000338745	ENSG00000182568	SATB1	1.64595	0.322908	2.34973	0.000146352	0.00808421	up
ENST00000493901	ENSG00000142733	MAP3K6	0.363038	0.07106	2.35301	0.000307127	0.0112903	up
ENST00000577563	ENSG00000099810	MTAP	0.5502	0.107673	2.3533	0.00431914	0.0471895	up
ENST00000359697	ENSG00000127952	STYXL1	2.10681	0.412157	2.35379	0.000617648	0.0147848	up
ENST00000239446	ENSG00000120324	PCDHB10	0.847542	0.164806	2.36252	0.000244431	0.0103857	up
ENST00000549091	ENSG00000161996	WDR90	2.63168	0.511474	2.36325	3.72732e-08	1.19745e-05	up
ENST00000560674	ENSG00000182253	SYNM	0.000732	0.000142	2.36595	0.00132008	0.0227227	up
ENST00000206423	ENSG00000091986	CCDC80	2.06134	0.398922	2.3694	0.000962539	0.0194346	up
ENST00000373766	ENSG00000156711	MAPK13	1.8363	0.354649	2.37233	0.00143027	0.0237735	up
ENST00000374490	ENSG00000117305	HMGCL	14.4947	2.79724	2.37345	0.00111922	0.0208833	up
ENST00000403138	ENSG00000108039	XPNPEP1	2.17224	0.419128	2.37372	0.00205599	0.0299581	up
ENST00000401073	ENSG00000162522	KIAA1522	3.55716	0.686216	2.37399	9.94788e-07	0.000172891	up
ENST00000359333	ENSG00000178826	TMEM139	2.59356	0.499889	2.37526	4.8647e-07	9.81691e-05	up
ENST00000368984	ENSG00000166033	HTRA1	1.36617	0.262964	2.3772	9.10246e-05	0.00581307	up
ENST00000371992	ENSG00000085998	POMGNT1	0.334875	0.064453	2.3773	0.00227468	0.0317948	up
ENST00000217182	ENSG00000101210	EEF1A2	5.81029	1.11666	2.37942	9.47073e-06	0.0009853	up
ENST00000306384	ENSG00000168899	VAMP5	13.1954	2.53483	2.38008	1.48514e-05	0.0014033	up
ENST00000550300	ENSG00000178498	DTX3	0.932149	0.178682	2.38317	0.00260246	0.034767	up
ENST00000377072	ENSG00000078403	MLLT10	0.650136	0.124463	2.38502	0.00028328	0.0110661	up
ENST00000057513	ENSG00000050730	TNIP3	0.801993	0.152657	2.3933	0.000247793	0.0104612	up
ENST00000620879	ENSG00000263001	GTF2I	18.3529	3.49208	2.39385	1.35521e-10	8.37269e-08	up
ENST00000515367	ENSG00000171444	MCC	0.029068	0.005525	2.39539	0.00112557	0.020915	up
ENST00000347755	ENSG00000177595	PIDD1	3.45543	0.656341	2.39635	0.000581061	0.0144388	up
ENST00000222573	ENSG00000105855	ITGB8	14.81	2.81216	2.39682	2.09998e-08	7.66644e-06	up
ENST00000426292	ENSG00000147813	NAPRT	6.12099	1.1609	2.39852	0.000133712	0.00756586	up
ENST00000378501	ENSG00000101333	PLCB4	3.90305	0.739232	2.4005	0.000113148	0.00678019	up
ENST00000367756	ENSG00000112357	PEX7	0.650301	0.123098	2.4013	0.00440515	0.0478109	up
ENST00000290271	ENSG00000159167	STC1	2.42762	0.45791	2.40641	1.40568e-05	0.00134724	up
ENST00000476977	ENSG00000006704	GTF2IRD1	0.571849	0.107777	2.40758	1.16006e-05	0.00115597	up
ENST00000620705	ENSG00000122643	NT5C3A	0.872409	0.164392	2.40786	0.000304317	0.0112565	up
ENST00000261488	ENSG00000120658	ENOX1	1.59645	0.300139	2.41117	1.19529e-05	0.0011852	up
ENST00000331683	ENSG00000144451	SPAG16	0.921498	0.173012	2.41311	0.00121117	0.0217037	up
ENST00000448890	ENSG00000221829	FANCG	2.98862	0.560926	2.4136	0.00205902	0.0299805	up
ENST00000522211	ENSG00000079841	RIMS1	2.16694	0.405808	2.41679	0.00152999	0.0248449	up
ENST00000318753	ENSG00000178026	LRRC75B	1.1883	0.221588	2.42294	0.00395961	0.044762	up
ENST00000279873	ENSG00000150347	ARID5B	1.80697	0.335807	2.42787	2.86375e-05	0.00236122	up
ENST00000318663	ENSG00000175938	ORAI3	3.46324	0.64304	2.42914	6.87755e-07	0.000129666	up
ENST00000249601	ENSG00000128805	ARHGAP22	3.22943	0.598268	2.43241	0.00170356	0.026547	up
ENST00000558285	ENSG00000140455	USP3	1.75034	0.323947	2.43381	0.00300966	0.0381381	up
ENST00000319332	ENSG00000090530	P3H2	11.5327	2.12317	2.44144	1.45883e-06	0.000227953	up
ENST00000373855	ENSG00000119397	CNTRL	3.68528	0.678076	2.44225	0.00294408	0.0375686	up
ENST00000645366	ENSG00000149231	CCDC82	0.400865	0.073263	2.45196	0.00225242	0.0316076	up
ENST00000535702	ENSG00000119139	TJP2	21.1705	3.86655	2.45294	6.91538e-05	0.00474714	up
ENST00000470691	ENSG00000271321	CTAGE6	0.542922	0.098966	2.45574	0.00179106	0.0273294	up
ENST00000431581	ENSG00000127952	STYXL1	7.47047	1.36131	2.45621	1.66292e-06	0.000251998	up
ENST00000498707	ENSG00000163638	ADAMTS9	1.27586	0.231917	2.45979	3.20697e-07	7.03745e-05	up
ENST00000550078	ENSG00000257315	ZBED6	9.82964	1.78013	2.46515	0.000338378	0.0114385	up
ENST00000449692	ENSG00000175573	C11orf68	8.42112	1.52034	2.46962	2.8e-08	9.38126e-06	up
ENST00000436769	ENSG00000142173	COL6A2	2.69349	0.484426	2.47513	0.00392575	0.044446	up
ENST00000221466	ENSG00000104870	FCGRT	2.24694	0.40038	2.48852	9.4505e-07	0.000168672	up
ENST00000537320	ENSG00000041982	TNC	7.4286	1.31697	2.49586	1.42074e-05	0.00135359	up
ENST00000326303	ENSG00000177465	ACOT4	0.788508	0.139183	2.50214	0.000154168	0.00832904	up
ENST00000300433	ENSG00000167105	TMEM92	2.12202	0.37447	2.50252	5.70285e-05	0.00407368	up
ENST00000552296	ENSG00000197111	PCBP2	3.59786	0.630284	2.51306	0.000177894	0.00900215	up
ENST00000372003	ENSG00000117472	TSPAN1	1.16321	0.203508	2.51496	0.000482416	0.0131278	up
ENST00000542869	ENSG00000101213	PTK6	1.4316	0.249429	2.52093	0.000112171	0.00673678	up
ENST00000392365	ENSG00000003436	TFPI	0.022552	0.003904	2.53023	0.00139703	0.0234514	up
ENST00000434686	ENSG00000078369	GNB1	0.387691	0.067042	2.53177	0.00450266	0.0483178	up
ENST00000215743	ENSG00000099953	MMP11	1.16829	0.201872	2.53289	6.77244e-05	0.00467299	up
ENST00000374126	ENSG00000157657	ZNF618	0.315519	0.054313	2.53836	0.00228324	0.031837	up
ENST00000406641	ENSG00000106070	GRB10	0.293412	0.050407	2.54123	0.000333894	0.0114115	up
ENST00000367963	ENSG00000079931	MOXD1	8.74482	1.50032	2.54316	2.22086e-08	8.03472e-06	up
ENST00000371719	ENSG00000148680	HTR7	1.97687	0.338737	2.54498	0.000133248	0.00755896	up
ENST00000615541	ENSG00000281991	TMEM265	6.46089	1.10644	2.54581	6.82355e-06	0.000752802	up
ENST00000269389	ENSG00000141574	SECTM1	5.61542	0.960175	2.54802	5.69766e-06	0.000657867	up
ENST00000378533	ENSG00000101955	SRPX	7.86421	1.33146	2.56229	9.66351e-07	0.000170205	up
ENST00000325870	ENSG00000176399	DMRTA1	0.990654	0.167563	2.56368	1.72985e-05	0.0015824	up
ENST00000370074	ENSG00000162631	NTNG1	7.7024	1.30017	2.56661	7.09898e-07	0.000133215	up
ENST00000431843	ENSG00000185187	SIGIRR	2.24851	0.379145	2.56815	0.00169924	0.0265152	up
ENST00000559255	ENSG00000185215	TNFAIP2	5.00314	0.841247	2.57223	0.00361029	0.0424491	up
ENST00000424008	ENSG00000100139	MICALL1	0.498097	0.083632	2.5743	0.00220469	0.0312227	up
ENST00000339364	ENSG00000155629	PIK3AP1	4.85187	0.812802	2.57757	2.9784e-06	0.000390871	up
ENST00000357631	ENSG00000172731	LRRC20	6.04349	1.00531	2.58774	3.56972e-06	0.000456538	up
ENST00000368378	ENSG00000169231	THBS3	3.67935	0.611123	2.58992	1.30121e-05	0.00127449	up
ENST00000579978	ENSG00000141552	ANAPC11	6.4771	1.06457	2.60507	7.61295e-07	0.000140239	up
ENST00000551178	ENSG00000083454	P2RX5	4.12148	0.676995	2.60595	0.000431228	0.0127333	up
ENST00000369996	ENSG00000243509	TNFRSF6B	138.512	22.7429	2.60652	2.95748e-10	1.69667e-07	up
ENST00000368715	ENSG00000196154	S100A4	4.32478	0.709469	2.60781	0.000286238	0.0110981	up
ENST00000342232	ENSG00000104369	JPH1	1.15362	0.188919	2.61033	1.39804e-05	0.00134435	up
ENST00000375654	ENSG00000204390	HSPA1L	0.413355	0.067687	2.61043	0.00201256	0.0295505	up
ENST00000555367	ENSG00000092036	HAUS4	1.11226	0.18199	2.61157	0.000296457	0.0111263	up
ENST00000266542	ENSG00000139178	C1RL	4.46989	0.730997	2.6123	3.71958e-06	0.000468248	up
ENST00000336926	ENSG00000127946	HIP1	5.61594	0.915201	2.61737	7.25249e-08	2.11048e-05	up
ENST00000503570	ENSG00000138772	ANXA3	0.379937	0.061909	2.61754	0.0015187	0.0247416	up
ENST00000396172	ENSG00000198563	DDX39B	49.1209	7.98827	2.62038	8.25287e-06	0.000881433	up
ENST00000380872	ENSG00000187134	AKR1C1	3.80413	0.616736	2.62484	5.26523e-06	0.000627297	up
ENST00000395474	ENSG00000178252	WDR6	1.17634	0.190607	2.62563	0.000611167	0.0147407	up
ENST00000313093	ENSG00000180448	ARHGAP45	6.81213	1.10245	2.62739	9.89897e-08	2.65015e-05	up
ENST00000545811	ENSG00000111186	WNT5B	7.07243	1.1364	2.63774	0.00126678	0.0223185	up
ENST00000470131	ENSG00000114209	PDCD10	4.89952	0.78717	2.63789	0.00447089	0.0481604	up
ENST00000550785	ENSG00000186815	TPCN1	1.44071	0.231284	2.63904	0.000206633	0.00958195	up
ENST00000366540	ENSG00000117020	AKT3	0.142485	0.022855	2.64023	0.000326835	0.0114115	up
ENST00000417013	ENSG00000003436	TFPI	1.95687	0.313482	2.64209	0.000881619	0.0184204	up
ENST00000395348	ENSG00000165449	SLC16A9	5.99923	0.960685	2.64264	1.70614e-05	0.00156427	up
ENST00000308508	ENSG00000173546	CSPG4	1.85075	0.295344	2.64764	1.00313e-06	0.000172891	up
ENST00000389474	ENSG00000197046	SIGLEC15	3.68883	0.588238	2.64869	0.000106778	0.00651671	up
ENST00000372042	ENSG00000101938	CHRDL1	3.03953	0.484468	2.64938	1.2219e-06	0.000197064	up
ENST00000523344	ENSG00000102225	CDK16	2.837	0.447673	2.66385	0.0033382	0.0405492	up
ENST00000442253	ENSG00000170915	PAQR8	1.89263	0.298017	2.66693	0.000131942	0.00751563	up
ENST00000261037	ENSG00000144810	COL8A1	2.71756	0.427492	2.66834	1.38608e-07	3.45727e-05	up
ENST00000568459	ENSG00000067225	PKM	1.44306	0.226905	2.66897	0.000652762	0.0151611	up
ENST00000615466	ENSG00000136870	ZNF189	0.474217	0.074496	2.67031	0.00217681	0.0309767	up
ENST00000262352	ENSG00000106688	SLC1A1	3.35075	0.525872	2.6717	2.85289e-07	6.47267e-05	up
ENST00000609684	ENSG00000272674	PCDHB16	0.714913	0.111675	2.67846	3.34139e-05	0.00268367	up
ENST00000260386	ENSG00000137825	ITPKA	1.69461	0.264249	2.68099	0.00116901	0.0213678	up
ENST00000531863	ENSG00000254986	DPP3	16.1543	2.51814	2.68149	0.00337995	0.0408463	up
ENST00000511834	ENSG00000113761	ZNF346	0.108727	0.016943	2.68195	0.00280912	0.036437	up
ENST00000278060	ENSG00000148832	PAOX	3.55651	0.554082	2.68229	4.47209e-05	0.00338849	up
ENST00000645220	ENSG00000105928	GSDME	3.96402	0.616092	2.68575	4.62626e-05	0.00347255	up
ENST00000536178	ENSG00000160999	SH2B2	1.40413	0.218018	2.68716	4.13179e-05	0.00315446	up
ENST00000398019	ENSG00000166396	SERPINB7	6.88228	1.06424	2.69306	1.86085e-05	0.00166702	up
ENST00000577040	ENSG00000132522	GPS2	5.62228	0.868251	2.69497	5.71114e-05	0.00407368	up
ENST00000302190	ENSG00000169439	SDC2	1.32616	0.204446	2.69746	7.44166e-07	0.000138353	up
ENST00000368491	ENSG00000111860	CEP85L	3.11088	0.475854	2.70873	0.000933707	0.0191305	up
ENST00000394893	ENSG00000127948	POR	11.836	1.80275	2.71491	6.33462e-05	0.00440405	up
ENST00000395081	ENSG00000138629	UBL7	2.32852	0.353771	2.71853	0.000959644	0.0194143	up
ENST00000220166	ENSG00000103811	CTSH	5.64073	0.855508	2.72103	1.34795e-05	0.00131386	up
ENST00000264039	ENSG00000063660	GPC1	11.3317	1.71632	2.72298	0.00237237	0.0326601	up
ENST00000269280	ENSG00000091592	NLRP1	2.10885	0.319135	2.72422	0.000273394	0.0108888	up
ENST00000369641	ENSG00000071889	FAM3A	0.883031	0.13275	2.73375	0.00076916	0.0167961	up
ENST00000478836	ENSG00000105948	TTC26	0.519532	0.077714	2.74097	0.000343603	0.0114891	up
ENST00000368599	ENSG00000178033	CALHM5	1.16471	0.173152	2.74986	1.04989e-06	0.000175672	up
ENST00000007414	ENSG00000006025	OSBPL7	1.55534	0.230913	2.75181	0.002193	0.0311079	up
ENST00000370409	ENSG00000197021	CXorf40B	0.955753	0.141424	2.75661	0.00128083	0.0224023	up
ENST00000297873	ENSG00000165171	METTL27	7.11654	1.04377	2.76938	6.43792e-08	1.88711e-05	up
ENST00000332175	ENSG00000173482	PTPRM	6.55017	0.955571	2.7771	5.74337e-08	1.70846e-05	up
ENST00000259365	ENSG00000136842	TMOD1	0.835094	0.121796	2.77747	0.000577912	0.0143953	up
ENST00000550413	ENSG00000139211	AMIGO2	5.15483	0.751565	2.77796	0.00285847	0.036933	up
ENST00000309166	ENSG00000175352	NRIP3	15.0726	2.19591	2.77904	8.99639e-09	3.63122e-06	up
ENST00000340957	ENSG00000175182	FAM131A	2.00777	0.291301	2.78501	3.7404e-05	0.00291099	up
ENST00000292090	ENSG00000160606	TLCD1	2.12683	0.307242	2.79126	2.91724e-07	6.58149e-05	up
ENST00000515355	ENSG00000113387	SUB1	2.82029	0.407185	2.79209	0.00445987	0.0481062	up
ENST00000381623	ENSG00000125900	SIRPD	1.47503	0.212536	2.79497	0.000619992	0.0148057	up
ENST00000320583	ENSG00000197343	ZNF655	11.413	1.64322	2.79608	0.00400827	0.0450635	up
ENST00000374859	ENSG00000240065	PSMB9	16.2433	2.28383	2.83031	6.10319e-07	0.000118875	up
ENST00000542285	ENSG00000159403	C1R	10.6256	1.4881	2.836	3.43354e-08	1.1302e-05	up
ENST00000227155	ENSG00000085117	CD82	10.0657	1.40206	2.84383	2.31858e-06	0.000329008	up
ENST00000575245	ENSG00000175866	BAIAP2	1.25278	0.173447	2.85257	0.000174984	0.00899411	up
ENST00000423391	ENSG00000169067	ACTBL2	0.390526	0.053927	2.85634	0.00106164	0.0203206	up
ENST00000372434	ENSG00000178922	HYI	3.67172	0.506577	2.8576	0.000458353	0.0129624	up
ENST00000367635	ENSG00000116191	RALGPS2	38.1978	5.26965	2.85771	0.000769919	0.0167961	up
ENST00000407270	ENSG00000057935	MTA3	0.521199	0.071735	2.86109	0.00331222	0.0404416	up
ENST00000301873	ENSG00000168056	LTBP3	1.01929	0.140011	2.86395	0.000272579	0.0108888	up
ENST00000239450	ENSG00000120328	PCDHB12	1.19299	0.163684	2.8656	0.0015214	0.0247755	up
ENST00000271064	ENSG00000142910	TINAGL1	84.9385	11.6431	2.86694	4.22951e-12	3.57381e-09	up
ENST00000267101	ENSG00000065361	ERBB3	1.4331	0.196287	2.8681	4.87769e-08	1.47277e-05	up
ENST00000366554	ENSG00000054277	OPN3	1.97062	0.269756	2.86892	0.00120421	0.0216466	up
ENST00000379999	ENSG00000134452	FBH1	1.72891	0.235603	2.87544	0.00011052	0.00666415	up
ENST00000379416	ENSG00000158125	XDH	21.4461	2.9172	2.87806	1.324e-10	8.30766e-08	up
ENST00000397278	ENSG00000100342	APOL1	0.513961	0.069283	2.89109	1.32491e-05	0.00129454	up
ENST00000646049	ENSG00000197879	MYO1C	0.156567	0.020955	2.90141	0.000457834	0.0129607	up
ENST00000470488	ENSG00000178184	PARD6G	1.75179	0.23224	2.91514	0.00139958	0.0234772	up
ENST00000331203	ENSG00000144152	FBLN7	0.502157	0.066317	2.92069	0.00177521	0.027168	up
ENST00000639719	ENSG00000104432	IL7	0.303677	0.040025	2.92356	0.0019155	0.0285957	up
ENST00000437877	ENSG00000002822	MAD1L1	4.35064	0.57304	2.92452	8.84896e-05	0.00572233	up
ENST00000553821	ENSG00000140022	STON2	1.81066	0.238177	2.92641	2.95704e-05	0.00241851	up
ENST00000612684	ENSG00000137502	RAB30	0.074169	0.009732	2.93001	9.03639e-08	2.52002e-05	up
ENST00000422355	ENSG00000123562	MORF4L2	10.345	1.35404	2.93358	0.00138602	0.0233703	up
ENST00000615526	ENSG00000125531	FNDC11	0.891773	0.116585	2.93529	2.86936e-05	0.00236122	up
ENST00000371464	ENSG00000138207	RBP4	5.61446	0.732666	2.93792	1.44533e-05	0.0013689	up
ENST00000370466	ENSG00000162645	GBP2	14.6684	1.91287	2.93891	6.1353e-09	2.58056e-06	up
ENST00000600948	ENSG00000105223	PLD3	0.664092	0.085979	2.94933	0.00270811	0.0356098	up
ENST00000378827	ENSG00000125845	BMP2	0.782001	0.100842	2.95507	4.12443e-06	0.0005112	up
ENST00000535318	ENSG00000140848	CPNE2	0.112886	0.014555	2.95528	0.000463575	0.013007	up
ENST00000553122	ENSG00000139624	CERS5	1.28269	0.164036	2.96709	0.00425088	0.0468074	up
ENST00000432564	ENSG00000196917	HCAR1	5.25975	0.669544	2.97374	1.36363e-08	5.26543e-06	up
ENST00000355716	ENSG00000157873	TNFRSF14	1.74491	0.221508	2.97772	0.000217188	0.00984406	up
ENST00000303843	ENSG00000169891	REPS2	0.62352	0.078694	2.98611	0.00389401	0.0442047	up
ENST00000616757	ENSG00000196549	MME	0.388945	0.048873	2.99246	0.00151694	0.0247229	up
ENST00000477265	ENSG00000164136	IL15	0.608787	0.076403	2.99424	0.00015326	0.00832831	up
ENST00000448775	ENSG00000166250	CLMP	30.356	3.77663	3.00681	2.81308e-12	2.45582e-09	up
ENST00000567028	ENSG00000260861	AL049634.2	7.33689	0.910953	3.00972	3.51781e-05	0.00276996	up
ENST00000529419	ENSG00000189431	RASSF10	0.414201	0.051046	3.02046	0.00170067	0.0265152	up
ENST00000262929	ENSG00000101307	SIRPB1	2.75373	0.339185	3.02124	0.000611993	0.0147408	up
ENST00000372990	ENSG00000158315	RHBDL2	2.93405	0.359899	3.02723	2.44259e-05	0.00208258	up
ENST00000285930	ENSG00000085662	AKR1B1	285.63	34.767	3.03836	0	0	up
ENST00000330753	ENSG00000185070	FLRT2	0.810603	0.097741	3.05196	5.18303e-09	2.23806e-06	up
ENST00000597551	ENSG00000090554	FLT3LG	0.235698	0.028348	3.05562	0.00465202	0.0494029	up
ENST00000532932	ENSG00000168056	LTBP3	1.57932	0.18884	3.06407	5.79589e-06	0.000665004	up
ENST00000427845	ENSG00000114867	EIF4G1	0.6914	0.082648	3.06447	0.000333288	0.0114115	up
ENST00000301200	ENSG00000167617	CDC42EP5	0.672109	0.080204	3.06695	0.00233887	0.0323816	up
ENST00000454177	ENSG00000163788	SNRK	0.504375	0.060165	3.0675	0.000961753	0.0194346	up
ENST00000343200	ENSG00000038427	VCAN	8.28358	0.985487	3.07135	6.4958e-11	4.42133e-08	up
ENST00000397382	ENSG00000100802	C14orf93	0.387343	0.045957	3.07526	0.000868091	0.0182709	up
ENST00000554050	ENSG00000100968	NFATC4	1.39469	0.165463	3.07537	0.000375557	0.0117801	up
ENST00000266556	ENSG00000139192	TAPBPL	1.72897	0.203049	3.09001	0.000331528	0.0114115	up
ENST00000377190	ENSG00000162298	SYVN1	2.16099	0.25373	3.09032	0.000196909	0.00936595	up
ENST00000539901	ENSG00000173402	DAG1	0.191914	0.022448	3.0958	0.00021429	0.00974364	up
ENST00000419582	ENSG00000119383	PTPA	2.5647	0.299528	3.09803	0.00164952	0.0260393	up
ENST00000210187	ENSG00000167964	RAB26	1.38014	0.15903	3.11744	9.07218e-05	0.00581307	up
ENST00000260702	ENSG00000138131	LOXL4	3.09636	0.356466	3.11874	4.70085e-08	1.43013e-05	up
ENST00000456980	ENSG00000162600	OMA1	5.03771	0.579216	3.1206	0.00367773	0.0429457	up
ENST00000413817	ENSG00000205593	DENND6B	0.859589	0.098682	3.12279	5.27981e-06	0.000627297	up
ENST00000444782	ENSG00000164620	RELL2	3.47791	0.39724	3.13014	1.00218e-06	0.000172891	up
ENST00000396150	ENSG00000083828	ZNF586	1.49748	0.169389	3.14412	0.00043207	0.0127341	up
ENST00000264431	ENSG00000109756	RAPGEF2	0.256115	0.028392	3.17324	2.49336e-06	0.00034527	up
ENST00000306645	ENSG00000178927	CYBC1	0.87522	0.09655	3.1803	0.00239645	0.0328901	up
ENST00000426395	ENSG00000104870	FCGRT	11.4291	1.25222	3.19015	1.26573e-07	3.21703e-05	up
ENST00000558494	ENSG00000086666	ZFAND6	2.15687	0.235695	3.19395	0.000101275	0.00626658	up
ENST00000439320	ENSG00000163975	MELTF	1.39433	0.151808	3.19925	0.00131484	0.0226907	up
ENST00000566549	ENSG00000102854	MSLN	12.9135	1.39487	3.21068	1.02812e-10	6.7684e-08	up
ENST00000532601	ENSG00000167996	FTH1	102.26	10.9934	3.21755	0.000273588	0.0108888	up
ENST00000538711	ENSG00000173402	DAG1	0.052668	0.005612	3.23034	0.000287086	0.0110981	up
ENST00000373808	ENSG00000148180	GSN	7.36012	0.779696	3.23875	0.000257364	0.0106879	up
ENST00000372110	ENSG00000132781	MUTYH	2.26255	0.239505	3.23982	0.000483868	0.0131368	up
ENST00000427177	ENSG00000184640	2019-09-09	5.78498	0.608693	3.24853	2.28103e-06	0.000324915	up
ENST00000372389	ENSG00000171453	POLR1C	2.99259	0.313846	3.25327	0.00403295	0.0452895	up
ENST00000392500	ENSG00000111860	CEP85L	0.154709	0.016203	3.25522	0.00414454	0.0460405	up
ENST00000392142	ENSG00000085511	MAP3K4	0.429307	0.044914	3.25677	0.00185264	0.0279903	up
ENST00000340607	ENSG00000148344	PTGES	3.58667	0.373221	3.26454	4.46105e-08	1.37805e-05	up
ENST00000518347	ENSG00000105339	DENND3	1.61985	0.168238	3.26729	0.00334678	0.0406042	up
ENST00000318240	ENSG00000177576	C18orf32	17.6588	1.82546	3.27405	0.00451573	0.0483967	up
ENST00000394934	ENSG00000197746	PSAP	6.14152	0.634069	3.27588	1.87833e-07	4.51676e-05	up
ENST00000643221	ENSG00000184619	KRBA2	0.47872	0.04924	3.28128	0.00111672	0.0208582	up
ENST00000579760	ENSG00000173918	C1QTNF1	1.43953	0.147664	3.28521	2.45083e-07	5.65926e-05	up
ENST00000601538	ENSG00000162105	SHANK2	0.363776	0.037068	3.2948	1.76426e-08	6.49992e-06	up
ENST00000454819	ENSG00000061656	SPAG4	5.1134	0.518396	3.30216	0.000701991	0.0156876	up
ENST00000270645	ENSG00000142552	RCN3	0.651513	0.065545	3.31324	0.000422608	0.0125898	up
ENST00000436010	ENSG00000169855	ROBO1	0.422847	0.041788	3.33898	1.64386e-08	6.11241e-06	up
ENST00000354589	ENSG00000178209	PLEC	0.115824	0.011402	3.34458	0.000144908	0.00802869	up
ENST00000254661	ENSG00000132329	RAMP1	3.41554	0.330673	3.36864	6.30183e-07	0.000121086	up
ENST00000616661	ENSG00000162496	DHRS3	53.5777	5.18092	3.37035	2.14717e-13	2.21093e-10	up
ENST00000638108	ENSG00000119922	IFIT2	0.666902	0.064121	3.37861	0.000199557	0.00942012	up
ENST00000344877	ENSG00000141552	ANAPC11	5.94823	0.568754	3.38658	4.18433e-05	0.00318851	up
ENST00000356575	ENSG00000162591	MEGF6	1.0878	0.103877	3.38846	1.55501e-05	0.00145562	up
ENST00000356073	ENSG00000196628	TCF4	3.36121	0.316537	3.40853	1.13871e-10	7.25849e-08	up
ENST00000356654	ENSG00000111676	ATN1	0.018178	0.001704	3.4152	0.000326565	0.0114115	up
ENST00000331555	ENSG00000263961	RHEX	0.557032	0.051921	3.42337	0.00105626	0.0202882	up
ENST00000470026	ENSG00000012048	BRCA1	0.070821	0.006601	3.42342	0.00366117	0.0428472	up
ENST00000256935	ENSG00000134516	DOCK2	0.514975	0.046739	3.4618	0.00012678	0.00729405	up
ENST00000437974	ENSG00000214944	ARHGEF28	6.26485	0.568397	3.46231	0.000499796	0.0133134	up
ENST00000244333	ENSG00000124466	LYPD3	0.98501	0.088944	3.46917	0.000207502	0.00958903	up
ENST00000540056	ENSG00000008394	MGST1	1.86268	0.168148	3.46958	0.00147726	0.0242938	up
ENST00000262966	ENSG00000008382	MPND	0.824346	0.073926	3.4791	0.00366627	0.0428472	up
ENST00000330295	ENSG00000164932	CTHRC1	2.75438	0.245257	3.48936	0.00366948	0.0428619	up
ENST00000546731	ENSG00000136044	APPL2	0.811409	0.071282	3.50882	0.00158335	0.0254133	up
ENST00000380861	ENSG00000047644	WWC3	3.25988	0.284157	3.52006	8.57714e-12	6.75374e-09	up
ENST00000540124	ENSG00000171631	P2RY6	0.654518	0.05705	3.52013	0.00405131	0.0454322	up
ENST00000360822	ENSG00000136861	CDK5RAP2	0.598698	0.051992	3.52547	0.000719238	0.0159929	up
ENST00000313599	ENSG00000177675	CD163L1	4.55208	0.394607	3.52804	0.00156873	0.0252392	up
ENST00000424011	ENSG00000140931	CMTM3	1.39868	0.120513	3.53681	0.00111736	0.0208605	up
ENST00000362021	ENSG00000165915	SLC39A13	0.914161	0.078267	3.54597	0.0012732	0.0223374	up
ENST00000450454	ENSG00000204219	TCEA3	2.07194	0.175606	3.56057	2.36876e-05	0.00202393	up
ENST00000526292	ENSG00000104643	MTMR9	0.32709	0.027526	3.57082	0.00115941	0.0212795	up
ENST00000267484	ENSG00000139970	RTN1	1.2889	0.107965	3.5775	0.000215159	0.00976313	up
ENST00000373580	ENSG00000185585	OLFML2A	1.25809	0.105335	3.57818	2.80331e-08	9.38126e-06	up
ENST00000611932	ENSG00000153048	CARHSP1	21.0981	1.75996	3.5835	0.00158812	0.0254455	up
ENST00000360817	ENSG00000182326	C1S	5.10783	0.4255	3.58548	7.65555e-06	0.000828657	up
ENST00000395565	ENSG00000110492	MDK	1.27007	0.105538	3.58908	0.000444926	0.012856	up
ENST00000218176	ENSG00000102057	KCND1	0.68168	0.056425	3.59469	0.000106767	0.00651671	up
ENST00000379632	ENSG00000158019	BABAM2	0.223472	0.018356	3.60577	0.00078635	0.0170233	up
ENST00000395384	ENSG00000103485	QPRT	46.3687	3.78643	3.61424	6.66134e-15	9.55379e-12	up
ENST00000369780	ENSG00000107954	NEURL1	2.04564	0.166232	3.62129	1.9761e-09	9.22749e-07	up
ENST00000428668	ENSG00000068308	OTUD5	3.16333	0.256927	3.62201	0.00101081	0.0199422	up
ENST00000405219	ENSG00000100219	XBP1	23.7542	1.91915	3.62964	0.00189796	0.0284609	up
ENST00000546796	ENSG00000139644	TMBIM6	0.432511	0.034943	3.62966	5.41613e-07	0.000107143	up
ENST00000540243	ENSG00000143033	MTF2	1.49788	0.120833	3.63184	0.000328358	0.0114115	up
ENST00000561896	ENSG00000102854	MSLN	1.51007	0.121358	3.63728	0.00374355	0.0432641	up
ENST00000239444	ENSG00000120322	PCDHB8	2.15046	0.172772	3.6377	2.77889e-08	9.38126e-06	up
ENST00000359172	ENSG00000168710	AHCYL1	0.596109	0.04789	3.63778	0.000380272	0.0118621	up
ENST00000626873	ENSG00000035115	SH3YL1	0.245071	0.019647	3.64082	0.00203049	0.0297348	up
ENST00000356542	ENSG00000188112	C6orf132	1.67992	0.134149	3.64648	0.000776445	0.0169091	up
ENST00000532265	ENSG00000129158	SERGEF	1.59652	0.126746	3.65492	0.00091056	0.0188292	up
ENST00000611469	ENSG00000235109	ZSCAN31	0.025291	0.001989	3.66851	0.000665131	0.0152893	up
ENST00000379440	ENSG00000171867	PRNP	80.9663	6.30518	3.68271	0.00157312	0.0252835	up
ENST00000359786	ENSG00000197879	MYO1C	0.999168	0.077414	3.69006	3.88578e-14	4.58956e-11	up
ENST00000613797	ENSG00000136122	BORA	0.935903	0.072042	3.69945	0.00123148	0.0219113	up
ENST00000397408	ENSG00000214063	TSPAN4	5.63468	0.430112	3.71155	0.000163612	0.00866798	up
ENST00000278833	ENSG00000149489	ROM1	0.450138	0.034308	3.71375	0.00473106	0.0499711	up
ENST00000250894	ENSG00000138834	MAPK8IP3	0.950981	0.072103	3.72129	5.70093e-06	0.000657867	up
ENST00000372519	ENSG00000149634	SPATA25	0.880324	0.065644	3.7453	0.00277283	0.0361296	up
ENST00000348225	ENSG00000105894	PTN	5.71694	0.425016	3.74965	1.89705e-09	8.96255e-07	up
ENST00000598913	ENSG00000179134	SAMD4B	0.607254	0.044588	3.76757	0.00131884	0.0227222	up
ENST00000355044	ENSG00000107518	ATRNL1	0.70498	0.051418	3.77724	1.02233e-06	0.000174473	up
ENST00000598842	ENSG00000028277	POU2F2	0.558459	0.040644	3.78034	0.00260369	0.0347719	up
ENST00000519746	ENSG00000197226	TBC1D9B	0.397349	0.028634	3.79461	0.00236937	0.0326601	up
ENST00000313654	ENSG00000053747	LAMA3	4.13877	0.297171	3.79984	2.44249e-15	3.77252e-12	up
ENST00000373826	ENSG00000188060	RAB42	1.7019	0.116338	3.87075	2.6531e-06	0.00035949	up
ENST00000449803	ENSG00000184640	2019-09-09	1.34554	0.091464	3.87884	1.989e-05	0.00176323	up
ENST00000394986	ENSG00000145335	SNCA	4.03264	0.270166	3.89981	0.00249576	0.0338366	up
ENST00000394847	ENSG00000138279	ANXA7	10.1155	0.671413	3.91322	0.00397148	0.0448248	up
ENST00000241261	ENSG00000121858	TNFSF10	0.667719	0.044012	3.92327	0.000473788	0.0130693	up
ENST00000425368	ENSG00000243649	CFB	3.10999	0.204866	3.92416	1.13752e-10	7.25849e-08	up
ENST00000292199	ENSG00000160703	NLRX1	0.334808	0.02198	3.92907	0.000299117	0.01117	up
ENST00000275767	ENSG00000146859	TMEM140	0.821158	0.053892	3.92952	0.00203517	0.0297693	up
ENST00000340623	ENSG00000187699	C2orf88	0.484948	0.03143	3.94762	0.00160814	0.0256065	up
ENST00000404424	ENSG00000115295	CLIP4	0.894379	0.05775	3.95299	1.58509e-05	0.00148033	up
ENST00000335509	ENSG00000186815	TPCN1	3.63206	0.234203	3.95496	1.23601e-07	3.16152e-05	up
ENST00000620299	ENSG00000114354	TFG	2.90705	0.187055	3.95802	0.00302917	0.0382959	up
ENST00000414316	ENSG00000100129	EIF3L	18.8926	1.20843	3.96661	0.000422043	0.0125832	up
ENST00000409871	ENSG00000188177	ZC3H6	0.810256	0.051641	3.97179	1.92392e-10	1.15315e-07	up
ENST00000568042	ENSG00000066933	MYO9A	0.61027	0.038887	3.97209	0.00142867	0.0237686	up
ENST00000530651	ENSG00000165916	PSMC3	3.08021	0.195402	3.97851	0.00216563	0.0308723	up
ENST00000625245	ENSG00000172062	SMN1	1.1619	0.073675	3.97917	0.00317034	0.0392704	up
ENST00000381813	ENSG00000205795	CYS1	9.24471	0.583263	3.98641	9.68114e-14	1.07993e-10	up
ENST00000397666	ENSG00000130731	METTL26	1.14322	0.072034	3.98829	0.000745454	0.0164123	up
ENST00000550856	ENSG00000089157	RPLP0	0.686027	0.043077	3.99328	0.00266485	0.0352836	up
ENST00000615463	ENSG00000006534	ALDH3B1	1.58302	0.097402	4.02259	0.00148382	0.0243512	up
ENST00000407501	ENSG00000177426	TGIF1	7.71051	0.472332	4.02895	0.000545313	0.0139128	up
ENST00000264805	ENSG00000138735	PDE5A	0.769466	0.047087	4.03046	0.00176437	0.0271382	up
ENST00000221249	ENSG00000032444	PNPLA6	8.40425	0.513151	4.03366	0.000151838	0.00831261	up
ENST00000368407	ENSG00000169242	EFNA1	3.75361	0.229139	4.03399	4.53612e-06	0.000552005	up
ENST00000247470	ENSG00000103490	PYCARD	15.0543	0.917508	4.03631	1.38081e-07	3.45727e-05	up
ENST00000395292	ENSG00000149187	CELF1	4.82348	0.288016	4.06585	0.00432017	0.0471895	up
ENST00000409279	ENSG00000115762	PLEKHB2	7.16473	0.421386	4.0877	0.000824372	0.0175717	up
ENST00000345988	ENSG00000118898	PPL	1.2331	0.071736	4.10345	0.00017284	0.00892149	up
ENST00000535424	ENSG00000182149	IST1	17.9678	1.0352	4.11742	4.91876e-05	0.00364442	up
ENST00000262768	ENSG00000035862	TIMP2	8.95766	0.515231	4.11983	8.1854e-05	0.00538867	up
ENST00000611123	ENSG00000189339	SLC35E2B	2.33602	0.134289	4.12064	0.00064211	0.015053	up
ENST00000353170	ENSG00000104731	KLHDC4	0.329409	0.018913	4.12243	0.000641681	0.0150518	up
ENST00000565468	ENSG00000261115	TMEM178B	1.91814	0.109777	4.12706	1.57652e-14	2.1831e-11	up
ENST00000331113	ENSG00000184408	KCND2	0.706952	0.040376	4.13004	1.02286e-07	2.68471e-05	up
ENST00000215095	ENSG00000099365	STX1B	0.930616	0.052758	4.14072	1.04877e-05	0.00106355	up
ENST00000423462	ENSG00000165983	PTER	0.004359	0.000247	4.14141	0.000154311	0.00832904	up
ENST00000244519	ENSG00000111801	BTN3A3	2.45272	0.138467	4.14677	4.73962e-05	0.003551	up
ENST00000535916	ENSG00000155959	VBP1	1.46741	0.082814	4.14725	0.00034558	0.0115053	up
ENST00000398944	ENSG00000205609	EIF3CL	5.74817	0.322848	4.15418	1.10903e-06	0.000183277	up
ENST00000395595	ENSG00000079974	RABL2B	0.317697	0.017541	4.17885	0.00177167	0.0271668	up
ENST00000548825	ENSG00000110844	PRPF40B	1.58557	0.086764	4.19176	0.000454328	0.0129041	up
ENST00000300571	ENSG00000167191	GPRC5B	8.14884	0.444583	4.19607	0	0	up
ENST00000508268	ENSG00000198498	TMA16	10.5502	0.571445	4.20652	0.000280661	0.0109959	up
ENST00000611668	ENSG00000269586	CT45A10	10.0296	0.538515	4.21914	3.80014e-08	1.21116e-05	up
ENST00000560869	ENSG00000185215	TNFAIP2	6.59626	0.35371	4.22101	0.000997675	0.0197655	up
ENST00000375104	ENSG00000204310	AGPAT1	0.692926	0.036826	4.2339	0.00451437	0.0483951	up
ENST00000328333	ENSG00000114270	COL7A1	12.708	0.672562	4.23992	0	0	up
ENST00000318007	ENSG00000163110	PDLIM5	0.523922	0.027584	4.24745	0.00192603	0.0287103	up
ENST00000464233	ENSG00000169855	ROBO1	0.090013	0.004739	4.24748	0.000493305	0.0132421	up
ENST00000578061	ENSG00000136490	LIMD2	0.766675	0.040223	4.25252	0.000767924	0.0167961	up
ENST00000220676	ENSG00000104237	RP1	1.30861	0.068405	4.25779	6.83198e-11	4.57264e-08	up
ENST00000326434	ENSG00000163703	CRELD1	1.57583	0.082113	4.26235	0.00107211	0.0204143	up
ENST00000318445	ENSG00000176463	SLCO3A1	1.82158	0.094434	4.26974	1.57039e-11	1.16785e-08	up
ENST00000521001	ENSG00000145901	TNIP1	1.1771	0.060762	4.27592	0.0031658	0.0392651	up
ENST00000202831	ENSG00000089060	SLC8B1	0.426344	0.021979	4.27782	0.000250229	0.0105018	up
ENST00000305586	ENSG00000114416	FXR1	6.10541	0.31449	4.279	0.0022665	0.0317247	up
ENST00000382771	ENSG00000206075	SERPINB5	16.5399	0.851522	4.27976	0	0	up
ENST00000645845	ENSG00000177189	RPS6KA3	3.91689	0.201249	4.28266	0.000171442	0.00887213	up
ENST00000223293	ENSG00000106560	GIMAP2	0.579457	0.029709	4.28573	0.00470545	0.0497922	up
ENST00000412253	ENSG00000003137	CYP26B1	0.007727	0.000392	4.30098	0.00230602	0.0320766	up
ENST00000548660	ENSG00000120820	GLT8D2	3.48726	0.176306	4.30594	0.000948388	0.0192642	up
ENST00000643299	ENSG00000106070	GRB10	0.414161	0.020846	4.31235	0.0009955	0.0197592	up
ENST00000244869	ENSG00000124882	EREG	13.0572	0.656717	4.31343	0	0	up
ENST00000547776	ENSG00000185046	ANKS1B	0.554705	0.027841	4.31644	0.000511072	0.013465	up
ENST00000302909	ENSG00000171303	KCNK3	2.77236	0.137535	4.33324	1.85851e-13	2.00864e-10	up
ENST00000245907	ENSG00000125730	C3	13.3589	0.660268	4.33861	0	0	up
ENST00000590281	ENSG00000131944	FAAP24	0.909342	0.044674	4.34732	0.00375301	0.0432779	up
ENST00000620578	ENSG00000144524	COPS7B	0.73305	0.035974	4.34889	0.00459847	0.0490089	up
ENST00000505959	ENSG00000164181	ELOVL7	0.386172	0.018822	4.35875	0.000568731	0.0142655	up
ENST00000557592	ENSG00000100823	APEX1	0.992252	0.048189	4.36393	0.00257234	0.0345023	up
ENST00000328668	ENSG00000183876	ARSI	1.12763	0.05443	4.37275	0.000143	0.00794271	up
ENST00000583448	ENSG00000265190	ANXA8	0.707322	0.034096	4.37469	0.0016997	0.0265152	up
ENST00000530044	ENSG00000184014	DENND5A	13.1057	0.631153	4.37606	3.2817e-06	0.000425118	up
ENST00000285379	ENSG00000104267	CA2	1.04763	0.050144	4.3849	0.000154856	0.00834723	up
ENST00000636932	ENSG00000104237	RP1	1.2202	0.058215	4.38958	4.35037e-07	9.00527e-05	up
ENST00000256062	ENSG00000133687	TMTC1	2.33513	0.109713	4.4117	1.55431e-12	1.41859e-09	up
ENST00000356447	ENSG00000151090	THRB	0.04331	0.002011	4.42872	3.41488e-05	0.00272012	up
ENST00000457226	ENSG00000080503	SMARCA2	0.683453	0.031267	4.45013	0.00452775	0.0484868	up
ENST00000377491	ENSG00000116288	PARK7	5.93211	0.267297	4.47203	0.00118185	0.0215143	up
ENST00000296545	ENSG00000164136	IL15	0.679125	0.030409	4.48111	0.00112923	0.020915	up
ENST00000368223	ENSG00000132688	NES	2.00178	0.088943	4.49226	1.0778e-12	1.0271e-09	up
ENST00000400011	ENSG00000104067	TJP1	0.625671	0.027294	4.51875	0.000106326	0.00651671	up
ENST00000573525	ENSG00000059122	FLYWCH1	1.03317	0.043583	4.56717	0.00464752	0.0493743	up
ENST00000369505	ENSG00000274791	F8A2	2.99112	0.125934	4.56995	3.50569e-06	0.000451223	up
ENST00000522056	ENSG00000134824	FADS2	1.70981	0.07196	4.5705	0.00119378	0.0215653	up
ENST00000354287	ENSG00000116661	FBXO2	7.01623	0.295074	4.57155	4.27169e-12	3.57381e-09	up
ENST00000455784	ENSG00000184702	2019-09-05	0.50222	0.020926	4.58495	0.00382416	0.0437067	up
ENST00000562997	ENSG00000067225	PKM	7.62883	0.314701	4.59941	0.000557283	0.0140928	up
ENST00000392467	ENSG00000141524	TMC6	1.47628	0.060346	4.61256	0.000695465	0.0155851	up
ENST00000366636	ENSG00000162946	DISC1	0.538207	0.021862	4.62166	0.00105112	0.0202548	up
ENST00000373803	ENSG00000101079	NDRG3	9.84794	0.397218	4.63182	0.000688131	0.0154986	up
ENST00000547944	ENSG00000161996	WDR90	2.30694	0.09281	4.63556	0.000263699	0.0108024	up
ENST00000327374	ENSG00000183597	TANGO2	0.918569	0.03655	4.65144	7.52284e-05	0.00502666	up
ENST00000646560	ENSG00000106367	AP1S1	0.786761	0.030779	4.67591	0.000323307	0.0114115	up
ENST00000372017	ENSG00000173267	SNCG	0.762874	0.029202	4.70731	0.00214647	0.0307083	up
ENST00000309276	ENSG00000155367	PPM1J	1.61538	0.061401	4.71747	0.000291193	0.0111263	up
ENST00000534579	ENSG00000198561	CTNND1	3.42053	0.129116	4.72748	5.33412e-06	0.000630022	up
ENST00000546332	ENSG00000102048	ASB9	0.884368	0.033166	4.73687	0.00146146	0.0241321	up
ENST00000487941	ENSG00000228836	CT45A5	2.91907	0.106415	4.77774	0.000485599	0.0131368	up
ENST00000576924	ENSG00000167978	SRRM2	0.215936	0.007635	4.82183	0.00031233	0.0113227	up
ENST00000324822	ENSG00000187838	PLSCR3	0.259242	0.009163	4.82234	0.000254934	0.010631	up
ENST00000372227	ENSG00000080189	SLC35C2	2.62535	0.092628	4.82492	0.000608635	0.0147238	up
ENST00000216180	ENSG00000100344	PNPLA3	1.14533	0.039883	4.84385	0.000333253	0.0114115	up
ENST00000379965	ENSG00000132274	TRIM22	4.06476	0.1412	4.84736	9.04234e-09	3.63122e-06	up
ENST00000293404	ENSG00000161653	NAGS	2.67501	0.089073	4.90841	1.97634e-07	4.69622e-05	up
ENST00000272133	ENSG00000143786	CNIH3	11.5116	0.377757	4.92948	0	0	up
ENST00000329492	ENSG00000008735	MAPK8IP2	0.780612	0.025465	4.93802	1.52273e-05	0.00143208	up
ENST00000297565	ENSG00000164920	OSR2	0.322553	0.010458	4.94686	0.00111493	0.0208582	up
ENST00000371149	ENSG00000198768	APCDD1L	2.20206	0.071371	4.94737	4.30422e-05	0.00327365	up
ENST00000294256	ENSG00000162298	SYVN1	0.107841	0.003479	4.95409	0.000177098	0.00900215	up
ENST00000437600	ENSG00000257923	CUX1	3.15173	0.099025	4.99221	0.00149714	0.0244997	up
ENST00000555353	ENSG00000053254	FOXN3	0.124915	0.00378	5.04642	0.00171135	0.0266168	up
ENST00000537888	ENSG00000131779	PEX11B	1.68509	0.050418	5.06274	0.000504382	0.0133784	up
ENST00000395451	ENSG00000064652	SNX24	2.57323	0.076591	5.07026	0.0013464	0.0229627	up
ENST00000389386	ENSG00000075399	VPS9D1	1.67127	0.049238	5.08503	0.000958974	0.0194111	up
ENST00000230538	ENSG00000112769	LAMA4	7.00767	0.202884	5.11021	5.2643e-05	0.00385071	up
ENST00000543587	ENSG00000110200	ANAPC15	0.613922	0.017435	5.138	0.0033998	0.0409629	up
ENST00000356824	ENSG00000184867	ARMCX2	0.471391	0.013297	5.14775	0.000868095	0.0182709	up
ENST00000522111	ENSG00000253368	TRNP1	18.0256	0.502203	5.16564	0	0	up
ENST00000373130	ENSG00000196182	STK40	1.95303	0.053333	5.19454	0.00111272	0.0208582	up
ENST00000317126	ENSG00000138303	ASCC1	1.05038	0.02868	5.19472	0.000435373	0.0127341	up
ENST00000294435	ENSG00000162444	RBP7	3.63612	0.098372	5.20801	0.000191754	0.00935958	up
ENST00000392537	ENSG00000114867	EIF4G1	0.598544	0.016115	5.21498	2.12543e-05	0.0018636	up
ENST00000370244	ENSG00000137936	BCAR3	1.02572	0.027478	5.22221	0.000655303	0.0151763	up
ENST00000513900	ENSG00000113048	MRPS27	0.592894	0.015738	5.23545	0.000599363	0.0146508	up
ENST00000512629	ENSG00000039560	RAI14	40.6841	1.07736	5.23889	6.0028e-05	0.00422913	up
ENST00000470229	ENSG00000013374	NUB1	9.77247	0.257034	5.24869	0.00276088	0.0360323	up
ENST00000325102	ENSG00000125457	MIF4GD	0.507622	0.013292	5.25512	0.000467481	0.0130312	up
ENST00000589799	ENSG00000159917	ZNF235	0.906586	0.023628	5.26187	0.00132981	0.0227924	up
ENST00000357606	ENSG00000135392	DNAJC14	0.506062	0.01289	5.29499	0.000274855	0.0109044	up
ENST00000278840	ENSG00000134824	FADS2	3.23689	0.080745	5.32509	2.47441e-06	0.000344149	up
ENST00000279477	ENSG00000101307	SIRPB1	6.30208	0.152435	5.36956	1.09979e-12	1.0271e-09	up
ENST00000412653	ENSG00000196937	FAM3C	0.31681	0.007551	5.39081	0.00159773	0.0255523	up
ENST00000527207	ENSG00000149115	TNKS1BP1	4.56931	0.107409	5.41079	0.000477927	0.0130962	up
ENST00000285238	ENSG00000108846	ABCC3	3.13402	0.072598	5.43194	2.90342e-10	1.68979e-07	up
ENST00000450976	ENSG00000175182	FAM131A	0.994952	0.023008	5.43442	0.00036815	0.0116928	up
ENST00000474295	ENSG00000117640	MTFR1L	0.638029	0.014717	5.43807	7.16201e-05	0.00487186	up
ENST00000415738	ENSG00000152784	PRDM8	0.770882	0.017741	5.44135	0.000284544	0.0110831	up
ENST00000382862	ENSG00000102854	MSLN	3.4535	0.078959	5.45081	0.00105673	0.0202882	up
ENST00000392376	ENSG00000141552	ANAPC11	10.9044	0.245742	5.47162	0.000195073	0.00935958	up
ENST00000439269	ENSG00000127948	POR	0.447851	0.010049	5.47789	0.00154702	0.0250505	up
ENST00000335211	ENSG00000163395	IGFN1	8.38285	0.187968	5.47888	0	0	up
ENST00000273610	ENSG00000145040	UCN2	1.30227	0.028971	5.49027	0.000280059	0.0109938	up
ENST00000433805	ENSG00000135469	COQ10A	1.77712	0.039213	5.50207	0.000183646	0.00917269	up
ENST00000564627	ENSG00000143850	PLEKHA6	5.36959	0.118427	5.50274	0.000167021	0.00873461	up
ENST00000515192	ENSG00000143437	ARNT	0.163266	0.003585	5.50911	0.00127172	0.0223304	up
ENST00000429078	ENSG00000241399	CD302	0.635993	0.013936	5.51212	0.000940634	0.0192136	up
ENST00000297161	ENSG00000164619	BMPER	0.970726	0.020964	5.53308	2.98506e-07	6.69687e-05	up
ENST00000382745	ENSG00000103249	CLCN7	2.55932	0.05429	5.55893	0.000167651	0.00873461	up
ENST00000317633	ENSG00000172058	SERF1A	9.07079	0.186006	5.60781	9.25647e-09	3.68041e-06	up
ENST00000422582	ENSG00000221838	AP4M1	3.82626	0.078185	5.6129	0.000126259	0.00728491	up
ENST00000592701	ENSG00000108883	EFTUD2	0.391959	0.007915	5.62997	0.00425251	0.0468113	up
ENST00000412625	ENSG00000109113	RAB34	0.367307	0.006913	5.73153	0.00292605	0.0373979	up
ENST00000361195	ENSG00000112531	QKI	1.61554	0.029345	5.78276	0.00257818	0.0345461	up
ENST00000375011	ENSG00000119514	GALNT12	1.74592	0.03148	5.79341	1.79608e-07	4.398e-05	up
ENST00000511574	ENSG00000182923	CEP63	0.102423	0.001827	5.80892	0.00210274	0.0303094	up
ENST00000533805	ENSG00000158555	GDPD5	1.09865	0.019285	5.83211	0.00194004	0.0288657	up
ENST00000644753	ENSG00000102974	CTCF	0.101079	0.001762	5.84213	1.02555e-09	5.08445e-07	up
ENST00000587213	ENSG00000173581	CCDC106	0.999296	0.017003	5.87705	0.00318541	0.0393841	up
ENST00000564777	ENSG00000067221	STOML1	0.237244	0.003971	5.90073	0.000306593	0.0112903	up
ENST00000637417	ENSG00000131089	ARHGEF9	0.408951	0.006815	5.90707	0.000429677	0.0127062	up
ENST00000340513	ENSG00000088325	TPX2	2.28526	0.037997	5.91033	0.000471472	0.0130693	up
ENST00000399448	ENSG00000111679	PTPN6	1.84425	0.03044	5.92092	0.00280874	0.0364369	up
ENST00000265678	ENSG00000071242	RPS6KA2	1.30477	0.02115	5.947	2.71246e-08	9.38126e-06	up
ENST00000545450	ENSG00000102854	MSLN	3.40935	0.053526	5.99311	6.16898e-09	2.58056e-06	up
ENST00000628346	ENSG00000106976	DNM1	6.46852	0.101132	5.99912	0.000309098	0.0112973	up
ENST00000360131	ENSG00000084693	AGBL5	9.36928	0.138529	6.07968	0.00116334	0.0213224	up
ENST00000351298	ENSG00000075651	PLD1	3.40933	0.049768	6.09813	0.00103649	0.0201817	up
ENST00000428746	ENSG00000039560	RAI14	8.73844	0.123856	6.14064	0.00302167	0.0382548	up
ENST00000271583	ENSG00000143337	TOR1AIP1	0.766138	0.010365	6.20781	0.00110037	0.0207556	up
ENST00000299468	ENSG00000203880	PCMTD2	0.251322	0.003176	6.30618	0.00450087	0.0483149	up
ENST00000315456	ENSG00000134769	DTNA	0.665063	0.008201	6.34155	0.00031347	0.0113267	up
ENST00000302251	ENSG00000170962	PDGFD	0.672754	0.008248	6.34989	9.11265e-05	0.00581307	up
ENST00000494626	ENSG00000175029	CTBP2	2.58028	0.031232	6.36836	0.0011532	0.0211947	up
ENST00000335290	ENSG00000176473	WDR25	1.58832	0.018856	6.39633	0.00200647	0.0294897	up
ENST00000575087	ENSG00000184009	ACTG1	115.908	1.37456	6.39787	0.000610026	0.0147397	up
ENST00000403097	ENSG00000106070	GRB10	2.18843	0.024506	6.48062	0.000492604	0.0132321	up
ENST00000368297	ENSG00000160789	LMNA	2.98771	0.032467	6.52392	0.00374608	0.0432641	up
ENST00000552218	ENSG00000111481	COPZ1	0.533786	0.005762	6.53355	0.00262961	0.0350249	up
ENST00000627468	ENSG00000154814	OXNAD1	2.78207	0.02972	6.54858	0.000298941	0.01117	up
ENST00000356303	ENSG00000156508	EEF1A1	0.304294	0.00324	6.55333	0.000326279	0.0114115	up
ENST00000379374	ENSG00000102174	PHEX	25.2061	0.266994	6.56082	0	0	up
ENST00000344930	ENSG00000196247	ZNF107	1.84184	0.019127	6.58939	1.12783e-06	0.00018562	up
ENST00000451091	ENSG00000090621	PABPC4	1.43754	0.014659	6.61567	0.000650447	0.0151424	up
ENST00000451682	ENSG00000130429	ARPC1B	11.4443	0.116009	6.62425	0.0041214	0.0458215	up
ENST00000520103	ENSG00000164751	PEX2	0.937242	0.0095	6.62435	1.90526e-06	0.000280672	up
ENST00000538446	ENSG00000111328	CDK2AP1	0.075776	0.000742	6.67418	0.00114089	0.0210261	up
ENST00000322680	ENSG00000148660	CAMK2G	3.47419	0.033966	6.67644	2.28668e-05	0.00197057	up
ENST00000005178	ENSG00000004799	PDK4	2.19939	0.020883	6.71863	1.0178e-06	0.000174473	up
ENST00000531407	ENSG00000172757	CFL1	166.254	1.53917	6.75509	0.00211998	0.0304704	up
ENST00000538576	ENSG00000155380	SLC16A1	15.9567	0.138471	6.84844	0.000459679	0.0129821	up
ENST00000394610	ENSG00000125354	2019-09-06	1.78569	0.015304	6.86643	0.000304693	0.0112565	up
ENST00000545693	ENSG00000148498	PARD3	4.01449	0.032578	6.94517	0.00044672	0.012856	up
ENST00000297504	ENSG00000197150	ABCB8	1.24809	0.010064	6.95437	0.00283879	0.0367387	up
ENST00000397566	ENSG00000185507	IRF7	0.126034	0.001015	6.95619	0.000557056	0.0140928	up
ENST00000559956	ENSG00000182718	ANXA2	0.106225	0.000847	6.97055	0.000721231	0.0160195	up
ENST00000438576	ENSG00000175573	C11orf68	3.87411	0.029538	7.03515	0.000284159	0.0110831	up
ENST00000488246	ENSG00000203705	TATDN3	5.71753	0.042326	7.0777	0.00207832	0.0301522	up
ENST00000367235	ENSG00000163485	ADORA1	1.86009	0.012933	7.16817	0.000599931	0.0146508	up
ENST00000393040	ENSG00000136717	BIN1	0.868444	0.005948	7.18988	0.000569474	0.0142663	up
ENST00000381077	ENSG00000130021	PUDP	4.62024	0.030174	7.25852	0.00012557	0.00728491	up
ENST00000377728	ENSG00000171680	PLEKHG5	0.635451	0.0041	7.27601	0.000331485	0.0114115	up
ENST00000618099	ENSG00000140564	FURIN	10.722	0.064685	7.37293	0.00031054	0.0113047	up
ENST00000393592	ENSG00000171631	P2RY6	3.64432	0.021473	7.40698	0.00037796	0.011821	up
ENST00000343280	ENSG00000197128	ZNF772	2.25635	0.013166	7.42103	0.000250267	0.0105018	up
ENST00000352127	ENSG00000126215	XRCC3	0.136215	0.000793	7.42435	0.00461026	0.0490825	up
ENST00000563177	ENSG00000174939	ASPHD1	0.587877	0.003354	7.45349	0.00336215	0.0407169	up
ENST00000585291	ENSG00000082641	NFE2L1	0.386313	0.002187	7.46467	3.64914e-07	7.79699e-05	up
ENST00000345985	ENSG00000115761	NOL10	0.402271	0.002205	7.51125	0.000581495	0.0144388	up
ENST00000618918	ENSG00000132640	BTBD3	1.81651	0.009659	7.55508	2.79444e-05	0.00231857	up
ENST00000393468	ENSG00000105974	CAV1	3.1609	0.01653	7.5791	9.18552e-05	0.00582608	up
ENST00000307422	ENSG00000105364	MRPL4	0.786384	0.004006	7.61693	0.00214422	0.030687	up
ENST00000446848	ENSG00000086300	SNX10	7.27523	0.035675	7.67194	0.000605322	0.0146879	up
ENST00000263991	ENSG00000115504	EHBP1	3.0618	0.013635	7.81092	0.00033855	0.0114385	up
ENST00000382333	ENSG00000137440	FGFBP1	50.2357	0.221739	7.82371	0	0	up
ENST00000378993	ENSG00000169306	IL1RAPL1	6.8396	0.028892	7.8871	6.46727e-12	5.30026e-09	up
ENST00000409368	ENSG00000116030	SUMO1	25.539	0.10245	7.96164	0.000228205	0.0100366	up
ENST00000280560	ENSG00000150967	ABCB9	0.300153	0.001178	7.99321	0.000466765	0.0130312	up
ENST00000299871	ENSG00000121417	ZNF211	0.973661	0.003752	8.01962	0.00111431	0.0208582	up
ENST00000306402	ENSG00000095637	SORBS1	3.96434	0.014201	8.12495	6.51619e-05	0.00450573	up
ENST00000392550	ENSG00000073350	LLGL2	0.573412	0.001976	8.18085	0.00025571	0.0106412	up
ENST00000533820	ENSG00000014216	CAPN1	3.07512	0.010476	8.19741	0.00118853	0.0215147	up
ENST00000245923	ENSG00000125744	RTN2	1.88067	0.006298	8.22214	0.00130658	0.022598	up
ENST00000357337	ENSG00000005810	MYCBP2	9.57965	0.031456	8.25049	0.000194572	0.00935958	up
ENST00000531285	ENSG00000253368	TRNP1	2.97316	0.008905	8.38317	0.000553447	0.0140465	up
ENST00000383812	ENSG00000163702	IL17RC	0.626964	0.001861	8.39616	0.00103917	0.0201836	up
ENST00000530743	ENSG00000094841	UPRT	2.44861	0.006982	8.45411	0.0029257	0.0373979	up
ENST00000356661	ENSG00000198681	MAGEA1	27.2872	0.075525	8.49706	0	0	up
ENST00000645775	ENSG00000151491	EPS8	5.1604	0.013903	8.53594	0.000210203	0.00964725	up
ENST00000382496	ENSG00000112902	SEMA5A	1.40539	0.003636	8.5944	4.78853e-05	0.00357431	up
ENST00000446014	ENSG00000168096	ANKS3	3.41529	0.008336	8.67844	0.00031299	0.0113261	up
ENST00000262753	ENSG00000124429	POF1B	1.55254	0.003671	8.72424	0.000115557	0.00689532	up
ENST00000204726	ENSG00000090615	GOLGA3	9.23983	0.021688	8.73483	0.000472226	0.0130693	up
ENST00000381434	ENSG00000137033	IL33	7.82392	0.0163	8.90688	2.09833e-05	0.00184387	up
ENST00000592810	ENSG00000166289	PLEKHF1	0.771229	0.001583	8.92835	0.0016136	0.025642	up
ENST00000294599	ENSG00000162591	MEGF6	1.74983	0.003557	8.94234	3.63399e-08	1.18645e-05	up
ENST00000295966	ENSG00000163689	C3orf67	0.829872	0.00163	8.99187	0.00083872	0.0177832	up
ENST00000268151	ENSG00000140545	MFGE8	1.21233	0.002212	9.09821	0.000809582	0.0173578	up
ENST00000557644	ENSG00000139350	NEDD1	26.4296	0.045965	9.1674	0.000479334	0.0131037	up
ENST00000368703	ENSG00000188643	S100A16	45.4716	0.078968	9.16948	0.00417364	0.0462146	up
ENST00000376808	ENSG00000106733	NMRK1	3.7586	0.006297	9.22131	0.000798036	0.0171929	up
ENST00000620710	ENSG00000268606	MAGEA2	0.959644	0.001553	9.2713	0.00121944	0.021784	up
ENST00000553891	ENSG00000165861	ZFYVE1	0.128295	0.000187	9.42221	0.000541321	0.0138441	up
ENST00000397170	ENSG00000163703	CRELD1	0.699988	0.001014	9.43113	0.000533938	0.0137711	up
ENST00000627151	ENSG00000117114	ADGRL2	0.119597	0.000152	9.61989	1.8451e-07	4.49064e-05	up
ENST00000435080	ENSG00000204463	BAG6	4.93579	0.006226	9.63076	0.000541301	0.0138441	up
ENST00000552848	ENSG00000111481	COPZ1	0.589236	0.000572	10.0086	0.00210945	0.0303951	up
ENST00000399728	ENSG00000117632	STMN1	201.18	0.147455	10.414	4.82476e-07	9.78549e-05	up
ENST00000252211	ENSG00000189298	ZKSCAN3	1.05502	0.000684	10.591	0.00016736	0.00873461	up
ENST00000326407	ENSG00000135916	ITM2C	1.10034	0.000689	10.6412	0.000403431	0.0122563	up
ENST00000394869	ENSG00000108262	GIT1	8.80413	0.005356	10.6828	0.000175711	0.00900027	up
ENST00000503393	ENSG00000087266	SH3BP2	7.12232	0.00428	10.7005	0.00019489	0.00935958	up
ENST00000416373	ENSG00000119318	RAD23B	77.8099	0.039361	10.949	0.000684583	0.0154585	up
ENST00000627109	ENSG00000044115	CTNNA1	63.4805	0.024944	11.3134	0.000487929	0.0131682	up
ENST00000646304	ENSG00000144747	TMF1	14.9275	0.005044	11.5311	0.000341416	0.0114803	up
ENST00000397046	ENSG00000106268	NUDT1	5.24861	0.00055	13.2202	0.000485433	0.0131368	up
[truncated: 1 more rows]
